# Supplementary material for: Omics-based analyses revealed metabolic responses of Clostridium acetobutylicum to lignocellulose-derived inhibitors furfural, formic acid and phenol stress for butanol fermentation
Source: Biotechnol Biofuels. 2019 Apr 27;12:101. doi: 10.1186/s13068-019-1440-9 (PMC6486687; doi:10.1186/s13068-019-1440-9)
Supplement: Supplementary file 1 — Additional file 1. Metabolomic data. [file 13068_2019_1440_MOESM1_ESM.xlsx]

## Sheet: Sheet1
Name	AVG（Con 1）	sd（Con 1）	AVG（Con 2）	sd（Con 2）	AVG（Con 3）	sd（Con 3）	AVG（Con 4）	sd（Con 4）	AVG（Phe 1）	sd（Phe 1）	AVG（Phe 2）	sd（Phe 2）	AVG（Phe 3）	sd（Phe 3）	AVG（Phe 4）	sd（Phe 4）	AVG（For 1）	sd（For 1）	AVG（For 2）	sd（For 2）	AVG（For 3）	sd（For 3）	AVG（For 4）	sd（For 4）	AVG（Fur 1）	sd（Fur 1）	AVG（Fur 2）	sd（Fur 2）	AVG（Fur 3）	sd（Fur 3）	AVG（Fur 4）	sd（Fur 4）
Furmaric acid	1.43165	2.79315	1.21885	0.467178	36.8102	1.10857	0.137614	0.0161105	1.3921	0.969031	0.289484	0.224463	0.724706	0.755668	0.341247	0.289313	0.786186	1.10229	0.533169	0.378094	0.291138	0.370971	0.253789	0.220508	0.992696	0.95725	0.346223	0.504616	0.385458	0.187662	0.336802	0.331429
2-Deoxy ribose	0.368402	0.735172	0.203076	0.12808	0.140936	0.230958	6.27973e-05	0.000125595	0.225719	0.235755	0	0	0.0146617	0.0293233	0.023603	0.0248443	0.393913	0.486726	2.25	4.5	2.92699	0.0855867	0.453246	0.906493	5.17015	9.93006	2.25	4.5	1.82362	3.58923	0.758947	1.31403
2-Dodecenedioic acid	2.48235	1.19182	1.76826	0.609181	65.9647	1.99925	4.55197	0.34016	3.27198	1.83951	5.26946	6.01354	5.791	6.49576	2.04305	0.566326	7.5209	1.94198	1.75669	0.617628	0.673641	0.631508	16.8215	10.1172	1.97634	0.839671	4.64979	2.2653	2.29489	0.997238	3.54165	3.94241
2-Monopalmitin	4.83586	1.89608	8.39765	2.54872	64.6685	1.94995	10.9772	1.46185	17.0208	0.350228	5.13246	2.01448	14.1982	3.81749	22.6137	0.541454	4.01346	1.42361	18.7896	4.83507	4.79436	1.71199	6.13375	1.53895	10.2278	1.64803	11.5707	4.3308	5.30011	7.55809	4.23883	6.34293
2-Monostearin	15.8544	15.8969	2.39689	1.02658	18.3223	0.544781	9.3034	1.21794	3.01679	1.18565	2.01521	1.02783	16.0762	13.9919	7.75485	0.248508	1.19243	1.1219	2.27725	1.7126	0.923382	0.616393	1.66557	0.99783	4.90866	3.29752	0.861366	0.487833	2.11913	2.7244	1.01964	0.738794
Pyrrolidone carboxylic acid	0.123279	0.134387	0.254053	0.278245	0.588344	0.0866053	0.0263869	0.0291857	0.523207	0.140077	0.204082	0.310386	0.430215	0.341867	0.534231	0.24848	0.326595	0.267607	2.25	4.5	0.0497706	0.010566	0.129377	0.21493	0.278503	0.328327	2.25	4.5	0.0362883	0.0415203	0.0446062	0.0681361
2-Undecenoic acid	1.88485	1.27109	2.12738	2.49504	4.77306	0.125169	2.61816	0.137894	0.949009	0.732332	0.166026	0.12574	8.51691	2.8724	2.8699	0.597592	1.75385	0.854222	1.64984	3.29698	1.75932	0.283976	2.30656	0.508497	1.48562	0.33872	0.797585	0.101393	0.641185	0.404272	0.292869	0.408083
2-Hydroxy-4-pyrimidinamine	0.544744	0.971189	0.469292	0.876953	0.232964	0.458811	3.28061	0.223227	0.980834	0.779077	0.800149	0.924209	0.661787	0.351431	16.3799	0.485857	0.705661	0.828523	0.460245	0.739253	0.16286	0.311973	0.447729	0.329103	1.19066	1.41754	0.360338	0.130445	0.812702	1.12853	3.1481	4.76763
9H-Purin-6-amine	0.502127	0.457628	0.384451	0.208944	4.56096	0.132471	0.269213	0.0879451	1.78376	0.0753551	1.62445	2.24519	1.27978	0.618971	24.3958	0.726467	1.51916	0.205099	0.117372	0.141089	0.371511	0.209083	0.667703	0.259646	1.10364	0.432416	0.430312	0.403891	0.378455	0.521542	0.341453	0.271481
Acetic acid	21.4713	5.6375	38.3149	13.701	240.794	7.11606	79.4275	16.5645	34.3456	6.90302	26.118	6.76545	37.0745	4.05964	45.9004	0.965928	33.8741	4.25513	22.5877	2.95532	15.2497	0.449746	28.1143	3.06835	24.2945	3.37728	34.5091	4.14875	5.47648	1.67586	0.806998	0.992478
Adenine	0.653345	0.416078	0.922916	1.09662	5.87337	0.16564	7.31032	0.879378	1.78758	1.21705	0.900241	0.645234	0.886137	0.822446	0.673811	0.433207	1.16011	1.01118	0.399856	0.490549	0.228457	0.38245	0.20007	0.154668	0.757224	1.21725	1.36672	0.507176	0.429174	0.663738	0.170342	0.340685
Alanine	2.65246	0.361565	7.53218	2.0939	28.7064	0.816007	8.04334	0.9375	7.05425	0.260372	5.17247	1.21201	9.39234	0.929256	12.7854	0.257388	3.08031	0.794514	3.98577	2.66348	5.78289	0.107454	9.52267	3.01411	2.37059	0.990607	2.67685	0.836191	2.79143	1.4002	8.31359	8.77375
Arabinofuranose	0.242676	0.375524	0.395507	0.48728	5.20884	0.147472	0.0742606	0.0841289	2.78165	0.0187671	0.962432	1.57654	0.708343	0.425739	0.351842	0.389555	0.548066	0.637701	0.379028	0.627468	0.482691	0.44193	0.265116	0.380711	0.298066	0.596132	0.192661	0.384007	0.298511	0.412363	0.158265	0.260699
Butanal	0.98132	1.14095	3.36446	0.596365	15.9287	0.452059	5.12015	0.586419	1.83314	0.869239	2.74252	1.31021	2.36535	0.338083	3.4163	0.0364746	2.09331	0.450569	1.72914	0.528516	1.76028	0.123703	4.04598	0.689037	2.69884	0.602896	3.38113	1.64137	6.60235	7.36517	0.72846	1.36613
Butanedioic acid	1.98601	0.619348	2.66015	1.23244	31.243	0.906348	5.53552	0.579948	3.06125	0.714018	1.82396	0.612738	7.72964	4.66126	16.0602	0.409321	4.31503	0.999011	3.94907	2.28753	2.28575	0.190577	2.72757	1.60737	3.86539	0.281414	2.73056	0.621797	26.8405	25.0262	10.9295	11.804
Cadaverine	8.00778	1.68291	10.2572	8.3145	38.1905	1.09711	18.7499	2.719	7.94325	1.21934	15.8306	18.2702	8.37307	3.09788	8.28065	0.120336	6.69021	2.06397	9.52582	2.44736	5.771	0.195057	10.8961	9.5526	10.4885	7.86949	11.1723	7.46733	7.01276	4.55939	0.958191	0.831122
Cysteine	0.251308	0.134311	0.0329021	0.0650776	0.0953376	0.190303	0.236951	0.0244386	0.925823	0.0692186	0.286293	0.446256	0.101414	0.202827	0.072214	0.056022	0.269761	0.329127	0.0540979	0.0639547	0.453976	0.088512	0.274024	0.449674	0.779498	1.10013	2.25	4.5	0.0146617	0.0293233	0.0361197	0.041272
Dodecanedioic acid	3.55789	0.929373	1.10425	1.85835	23.0513	0.667437	4.39508	0.368692	3.57466	0.302497	0.414942	0.330377	2.39185	0.253854	2.93059	0.0428937	1.11238	0.894101	2.23524	0.6222	1.14647	0.366528	0.862639	0.714712	1.21745	0.863092	4.09787	2.288	4.22773	0.488429	1.1581	0.582674
Dodecanoic acid	0.980953	0.452012	2.47051	2.89053	0.537004	0.649028	16.0771	2.49914	4.62568	1.47704	6.04006	11.0382	1.1912	1.22294	1.58129	0.119402	2.06765	1.04728	1.11032	1.03011	0.957576	0.140622	1.26312	0.340581	1.35205	1.33363	0.605182	0.670749	0.643937	0.385747	0.645669	0.635764
Ethanedioic acid	0.920835	0.266691	1.67604	2.08925	31.514	0.915989	0.73823	0.0116962	1.37016	0.920982	0.828107	0.870798	1.35652	1.86776	0.736087	0.580134	1.0694	0.852247	0.88951	1.77683	14.2752	0.409975	0.825643	1.50378	0.691895	1.05032	2.38492	1.04707	0.989478	1.13943	1.20146	1.936
Ethanediol	1.78768	0.11512	3.35401	1.55624	3.37119	0.0488451	1.22069	0.0387493	4.29045	0.0844259	1.01222	0.730291	1.25138	0.17917	1.1152	0.231777	2.80651	0.206585	1.41891	0.196824	0.63525	0.547843	1.45639	0.184665	1.26789	0.256306	1.38097	0.652167	1.46533	0.510408	1.03616	0.320564
Ethanol	1.41963	0.485702	0.738574	0.564057	3.16505	0.0784681	8.34064	1.01706	4.37959	0.320469	4.35389	3.80616	1.7733	0.232468	9.32374	0.254519	2.17873	1.17862	3.11341	2.78555	1.00351	0.820909	0.579987	0.375017	2.69153	3.26088	4.11574	3.22044	1.72601	0.66675	64.7193	122.034
Fructose	0.105321	0.0542429	0.25	0.5	0.0110525	0.021955	0.00672675	0.00715093	0.0698108	0.117715	0.41931	0.484657	0.23328	0.466561	0.210437	0.0905689	0.221749	0.154895	0.039263	0.0777549	0.014832	0.0292102	0.232309	0.0362622	0.0614939	0.122988	0.0489164	0.0970025	0.144932	0.289863	0.0146617	0.0293233
Galactose	1.69022	1.47992	0.985106	0.495196	30.0577	0.873091	1.80882	0.0541765	3.07704	0.285143	3.68064	2.9743	1.12301	1.3273	2.76428	0.0596657	2.21718	1.18051	0.935409	0.901165	10.0864	0.28559	1.18267	1.22301	0.995649	0.878418	0.843013	0.732894	3.30881	1.66099	0.416557	0.833114
Gluconic acid,lactone	0.616689	0.883037	0.11348	0.122074	1.35894	2.43553	0.847109	0.0778069	1.21844	0.167018	0.559907	0.55465	1.12858	0.38794	2.43539	0.0377672	0.307259	0.614118	0.0666631	0.1316	0.292926	0.235342	0.624825	0.832666	0.686749	0.397271	0.155427	0.308648	0.0404704	0.0444636	0.218433	0.247063
Glucopyranose,6-phosphate	1.26735	2.3848	1.33084	0.161663	4.20489	0.108695	1.89273	0.270783	1.66842	0.183045	2.01407	2.66323	4.59589	1.05472	2.01265	0.317015	1.24981	0.671777	1.74505	1.4047	3.3803	0.0606684	0.852315	0.716798	2.14584	0.798462	1.18035	0.70528	0.508997	0.663362	0.342032	0.30225
Glucose	0.461277	0.847078	7.83463	15.6647	15.6768	0.445908	0.649749	0.0616806	1.01648	0.754644	0.878607	0.732827	0.651476	0.581889	1.35777	0.0688799	1.1764	0.754061	0.259073	0.40769	0.317632	0.15272	0.480453	0.565484	0.640378	0.778375	0.175874	0.259663	1.06807	0.0801641	0.37633	0.60911
Glutamine	0.140826	0.228137	0.0657419	0.0792573	0.105609	0.20802	0.00739903	0.00789147	0.307672	0.150286	0.119775	0.152917	0.282598	0.132679	2.48712	0.0626444	0.165282	0.238537	0.165824	0.148119	14.4509	0.414805	0.861219	1.48531	0.388901	0.271631	0.155002	0.246385	0.689619	0.657906	0.283874	0.30342
Glyceraldehyde	2.83535	1.12629	0.889064	0.12526	0.328294	0.416263	1.66583	0.0429815	0.994553	0.383645	2.40817	1.32059	3.41866	3.88944	0.697227	0.486408	1.64375	0.207554	3.43335	4.32024	0.734665	0.38242	2.45926	0.236003	1.43496	0.256667	1.99593	1.15632	2.83914	0.931498	0.684957	0.824991
Glycerol	0.835384	0.819213	2.41579	3.85907	15.9059	0.456748	0.26093	0.0201652	1.39949	0.406652	7.13037	12.3943	3.93979	3.91629	3.65143	0.085663	5.59186	2.64076	2.37572	4.14729	3.76627	0.0869694	0.988931	0.756465	3.94964	1.67086	2.05106	0.941794	0.969599	0.782889	0.813087	0.249807
Glycine	11.4909	2.36836	8.75793	2.83417	43.3723	1.25061	15.466	2.03619	24.3152	0.485922	11.7401	7.46372	21.2546	11.4505	15.7794	0.284586	17.7725	7.61185	15.2284	5.68457	10.5391	0.240417	13.7479	3.67687	10.4048	3.53309	10.104	0.68547	10.4113	2.42253	1.00485	1.08255
Glycolic acid	7.30475	6.4752	121.394	131.471	1413.79	42.9195	17.58	2.40503	25.4256	25.4427	28.792	53.8132	13.9473	23.5211	233.901	6.93258	3.90866	3.02874	7.97697	10.9911	15.2066	0.418441	40.6759	60.5348	42.0498	10.1214	3.70002	5.20687	7.03469	6.00493	2.66427	1.81022
Glyoxylic acid	4.55702	2.67521	2.25741	1.50092	9.92956	0.280479	5.72067	0.488108	1.55128	0.958934	6.49641	8.11685	0.943695	0.889486	2.49069	0.0496479	1.59778	0.845957	2.17491	4.11043	0.993431	0.0395157	7.11768	3.33462	10.871	1.20281	1.58341	0.884734	8.41064	0.552949	3.04102	0.747941
Guanosine	0.0288646	0.0570341	0.0660336	0.0700259	0.994946	0.0227357	6.27973e-05	0.000125595	0.427711	0.226332	0.246938	0.335592	0.225945	0.45189	0.142963	0.135266	0.422703	0.504153	0.0306348	0.0605602	0.304798	0.00815034	0.240217	0.412006	0.318192	0.258476	0.0141181	0.0276906	0.339581	0.220681	0.237011	0.474022
Heptadecanoic acid	0.815214	0.251357	0.459958	0.918158	12.5273	0.359839	0.790365	0.0311882	1.29919	0.42094	0.480671	0.313008	1.47117	2.27642	0.69897	0.665966	2.37628	1.45964	0.743511	0.380805	3.45038	0.0862574	0.994881	0.679694	1.0716	0.743513	1.74811	0.977373	0.516513	0.589318	0.334938	0.230872
Hexadecanoic acid	11.6502	5.85018	35.9342	37.3598	434.695	13.0081	15.244	2.01561	17.8456	5.93281	24.2305	18.279	11.9529	3.8923	38.8731	1.07568	26.4279	16.5062	21.2067	19.9252	12.8819	0.228874	12.2945	7.13079	8.17631	1.01828	158.338	87.0623	5.2645	4.23488	69.0923	129.451
Hexadecanoic acid,1-glycerol	14.6386	5.96104	6.26513	3.59268	94.9322	2.7918	14.4388	1.98905	16.2296	0.613174	12.1265	3.64997	10.7533	1.87917	8.81851	0.129597	6.66204	2.39843	19.2239	5.10032	14.5573	0.311403	17.0939	12.4902	12.6307	1.02443	17.9014	13.598	12.23	4.12498	3.13742	0.822259
Histamine	94.1086	79.4698	69.8447	24.073	614.795	18.4245	58.016	10.7816	203.679	4.6399	48.1872	23.1638	65.2416	21.7702	36.1046	1.55598	87.4289	3.73594	64.1424	14.8582	26.9051	2.61461	86.2272	27.1638	20.7542	24.3371	86.0728	74.4853	30.3886	11.5331	1.03591	1.7362
Homocystine	1.85989	1.98102	0.25	0.5	0.0110525	0.021955	3.12175	0.216938	0.920158	0.772934	2.81851	3.30084	0.521093	1.04219	0.891963	0.0865264	0.923476	0.772895	0.0886411	0.176268	3.05455	0.0862071	0.762387	0.764243	0.635315	0.884912	0.627047	0.815542	0.328111	0.61298	3.92776	7.73676
Isoleucine	0.195913	0.24358	0.109311	0.217535	0.142381	0.28424	0.0499956	0.0561393	0.462669	0.112525	0.206426	0.194622	0.166327	0.241967	3.23497	0.0899719	0.502417	0.222431	2.25	4.5	0.453812	0.0124294	0.243801	0.487602	0.240767	0.231363	0.127652	0.160066	0.219052	0.332032	0.347853	0.118865
Lactic acid	0.162666	0.245314	0.0668183	0.132715	0.011166	0.0218796	0.0498845	0.0560117	0.0724457	0.116165	0.182849	0.187262	0.161027	0.229933	0.203679	0.232066	0.0966251	0.10514	0.0372605	0.0388968	0.42388	0.0491842	0.267635	0.447457	0.232133	0.316105	0.0241144	0.0475746	0.323523	0.398088	0.764316	1.05216
Leucine	1.40918	1.94455	0.297978	0.594435	6.59521	0.187039	0.602066	0.339446	0.840969	0.42303	1.60577	1.74717	0.509862	0.737444	0.411863	0.222732	0.794264	0.382895	1.24725	2.34656	11.1016	0.317752	0.942768	1.25868	0.359715	0.650319	0.271737	0.391448	0.234258	0.248561	22.8049	45.1277
4-Hydroxylysine	1.5328	0.965076	1.16768	0.824795	25.029	0.725166	0.730857	0.0351568	1.90945	0.418031	3.81479	1.34768	2.93548	0.56019	7.01016	0.165647	1.79923	1.16566	2.56324	1.26298	1.18961	0.533684	4.48558	0.43638	1.55881	0.709387	5.07926	3.11519	1.20736	0.87732	0.434545	0.393862
Lyxose	3.11784	3.4046	4.30745	1.65298	7.16393	0.175986	1.01963	0.643377	0.800213	0.501148	0.670691	0.372083	0.725786	0.374009	0.680148	0.276873	0.596163	0.706074	1.35022	2.44305	0.552419	0.138929	2.21078	1.79353	0.553297	0.568833	2.08361	1.69705	1.21223	0.547659	0.615906	0.613729
Maltose	0.106205	0.11366	0.798814	0.178805	0.292642	0.371756	0.396251	0.0268489	1.73337	0.0371477	0.651889	1.0537	0.250144	0.346528	0.609252	0.00992916	0.489513	0.565501	0.711917	0.767643	0.413873	0.5994	0.391235	0.476416	0.471431	0.539091	0.688854	0.36532	0.272393	0.475047	0.0374503	0.0749007
Mannonic acid lactone	0.125821	0.163611	0.300887	0.212824	10.2458	0.293684	0.0345703	0.0384876	0.803119	0.618336	0.559653	0.795405	0.448052	0.524182	0.409735	0.212314	1.0811	0.345896	2.25	4.5	0.0404341	0.0142179	0.136028	0.19132	0.373271	0.746542	2.25	4.5	0.0146617	0.0293233	0.166708	0.290294
Mannose	11.0373	9.70078	9.9203	6.08336	92.4253	2.71387	6.24617	0.642997	9.47183	0.604174	19.4625	5.74842	8.98198	0.24775	10.9843	0.197636	11.651	0.169326	7.27298	5.07437	17.3306	0.462474	4.87931	2.01585	5.56018	5.59434	10.1981	7.72225	64.7583	52.0613	2.54551	2.27181
Mannose, 6-phosphate	0.250735	0.413516	0.0557694	0.0668506	0.0997876	0.196706	0.636573	0.0606337	0.373489	0.502691	0	0	0.146709	0.0181952	0.182569	0.311029	0.308545	0.538431	0.0192201	0.0378344	5.50691	0.156171	0.559922	1.11984	1.25796	1.83493	0.0827201	0.16445	0.0146617	0.0293233	0.0221446	0.0275612
Monostearin	6.14827	1.75243	11.8425	9.71065	48.2471	1.39336	11.2385	1.38105	16.651	0.29294	4.79054	4.56095	7.37136	4.35963	2.35889	0.405096	20.1065	11.6639	8.1261	1.50377	4.55779	0.211107	3.4762	0.921933	4.83639	2.04913	5.13407	4.06615	13.1938	2.11118	3.82747	2.20124
Myo-Inositol,2-phosphate	0.186455	0.208893	0.0384314	0.0398441	0.0794925	0.15664	0.0291694	0.0323427	0.20203	0.181624	0.0168862	0.0337725	0.0146617	0.0293233	0.0703331	0.00540001	0.214787	0.195388	0.0912484	0.181473	0.957009	0.0266352	0.373748	0.58454	0.168976	0.202712	0.138561	0.275945	0.0146617	0.0293233	0.0800817	0.0482229
Myristic acid	2.91562	1.48451	1.53947	0.985089	14.3291	0.411337	3.20959	0.186975	2.52396	0.263468	1.87211	1.25419	3.8772	0.960072	18.8519	0.528861	4.53365	0.188149	2.60102	1.11807	0.755766	0.645854	2.53112	0.155026	2.39095	0.615287	2.52505	1.19776	1.08978	0.958622	0.350272	0.660707
Nonadecanoic acid	0.37031	0.521173	0.153486	0.166533	1.03167	0.0221784	0.346384	0.032537	0.437986	0.390022	0.128812	0.0948494	0.19546	0.345258	0.247056	0.130616	0.930866	0.500154	0.158176	0.0853293	0.520209	0.10199	0.276451	0.474357	0.438073	0.504336	0.246214	0.491001	0.297953	0.472847	0.302531	0.0706704
Nonanedioic acid	3.01262	2.62713	2.06119	1.33303	5.98357	0.158236	5.02841	0.419772	1.76207	0.546101	0.799976	1.39118	10.6135	8.41852	2.32756	0.982046	2.14934	0.795368	1.10596	1.05394	0.374603	0.415483	3.76883	3.39566	3.48583	3.33089	1.70769	0.945138	4.04016	5.95388	0.724093	1.13008
Nonanoic acid	1.21432	1.65751	1.50072	0.625537	23.6554	0.684436	1.78252	0.144402	1.60543	0.701814	0.954487	0.377454	1.38571	0.27727	1.50073	0.136883	8.51599	4.6118	3.86995	4.33941	0.917301	0.909163	2.93788	2.47448	1.35	0.577751	1.19656	0.476589	0.90489	0.368502	0.486705	0.444527
Norleucine	0.561659	0.75608	0.899492	0.615056	10.5299	0.301381	1.50982	0.129684	1.02821	0.663693	0.715963	0.905816	2.58526	1.04335	0.931966	0.662003	0.688039	0.851755	0.126926	0.189745	0.217095	0.349074	0.394636	0.124738	0.955279	0.773993	0.211174	0.325348	0.589165	0.344774	0.550034	0.226171
Octadecanoic acid	5.91669	3.97868	2.20017	0.678723	16.7383	0.479794	8.06992	0.919624	4.2959	0.408294	2.99373	1.65643	4.08122	1.73093	3.41048	0.0348422	2.78545	0.367579	3.40612	1.40425	1.63435	0.320143	2.57225	0.599623	2.25431	0.510061	2.16072	0.623299	3.38972	0.0316581	2.49412	1.28881
Octadecanoic acid,1-glycerol	3.83719	2.60823	2.50949	0.804106	10.8459	0.304625	8.04311	1.01488	9.44095	0.137697	5.19976	3.84912	6.0392	0.955804	6.69792	0.0778225	2.39	0.474067	3.92531	1.6752	1.93746	0.339039	3.70455	1.02851	1.99394	0.845232	3.73934	0.458173	6.91849	0.601993	4.37249	0.335182
Octanedioic acid	3.41319	4.22022	0.25	0.5	0.0110525	0.021955	0.738305	0.880364	1.42601	0.0390493	0.0161865	0.032373	0.0326807	0.0364979	0.236319	0.126062	11.526	0.682276	2.25	4.5	0.514662	0.560932	0.0332854	0.0372931	0.0614939	0.122988	0.055625	0.0670629	0.167129	0.24842	0.467028	0.493598
Oleic acid	0.0277073	0.054729	0.242539	0.483659	5.42321	0.152958	6.27973e-05	0.000125595	0.669842	0.473902	0.0952546	0.146917	0.169245	0.33849	0.11074	0.0985308	0.463359	0.507575	0.336657	0.488933	1.53246	0.0621562	0.658571	0.762598	0.457818	0.577428	0.196143	0.295594	0.260779	0.439586	0.251688	0.172607
Oxalaldehyde	0.0564667	0.0641906	0.179291	0.151233	0.165272	0.290818	0.123999	0.0185529	0.299807	0.276547	0.251027	0.125372	0.199627	0.352675	0.298794	0.103287	0.274931	0.305751	0.10766	0.214237	0.203987	0.366997	0.0866595	0.173319	0.27886	0.34325	0.230282	0.056483	0.202584	0.405169	0.0432373	0.0525578
Pentadecanoic acid	1.0914	0.457711	0.681531	0.289353	3.14866	0.0832878	2.14538	0.133482	2.5075	0.0835544	0.611791	0.587276	2.84473	0.388071	3.9245	0.0444178	1.31558	0.894492	0.642751	0.670327	2.37357	0.0511948	1.84201	1.02219	0.823986	0.63732	1.69756	1.11272	3.432	4.47754	1.21006	0.322464
Phosphatidylserine,1-glycerol	0.0697909	0.138646	0.25	0.5	0.0110525	0.021955	0.406975	0.0227572	0.287989	0.432864	0.0593743	0.118749	0.309849	0.275285	0.427534	0.180843	0.370856	0.397121	0.059753	0.0628601	0.22934	0.255211	0.407965	0.157789	0.498119	0.304478	0.120904	0.148667	0.445095	0.585816	0.291867	0.525813
Phosphoric acid, 2-glycerol	1.24483	1.55519	0.180967	0.113856	12.2831	0.353224	0.0295931	0.0328239	1.54212	0.25484	0.451784	0.180318	0.711894	0.253606	0.553568	0.333606	2.76005	1.26913	1.17461	0.978299	2.73281	0.056855	1.86838	0.633734	0.717725	0.615571	1.67136	0.223649	0.581077	0.663878	7.57126	11.0687
Phosphorylethanolamine	0.036971	0.0383516	0.0615657	0.0739723	1.44986	0.0390535	0.419835	0.0377106	0.721293	0.252018	0.57895	0.724309	0.895732	0.589283	0.964132	0.278477	0.35276	0.456065	0.0662429	0.131566	0.174049	0.311664	0.164229	0.119872	0.255588	0.511176	0.0181773	0.03576	0.86469	0.424632	0.328647	0.5084
5-oxo-proline	0.367084	0.732538	0.0189222	0.0372417	2.68975	0.0755519	1.18748	0.107989	0.82993	0.440145	0.713845	1.11764	0.31268	0.2601	0.376858	0.23988	0.596862	0.593587	0.032469	0.0642147	1.00895	0.0281012	0.509126	0.619976	1.19506	1.58012	2.25	4.5	1.26047	1.10187	0.299206	0.524723
Propanedioic acid	0.111211	0.221329	0.368207	0.124502	2.97133	0.0804869	0.264744	0.0313849	0.786826	0.272377	0.356592	0.109795	1.19531	0.451467	0.547641	0.600102	0.34979	0.496287	0.534216	0.680585	0.397867	0.587276	0.255335	0.299832	0.430882	0.442256	0.639171	0.413263	0.432851	0.532442	1.53715	0.222503
methyl-propanedioic acid	1.08678	1.12707	1.62539	1.34686	2.51472	0.0493578	2.8702	0.285601	1.42464	0.426478	2.62126	3.19508	1.5617	0.333004	3.5787	0.0661593	7.25254	5.70283	1.63407	0.716173	0.680572	0.646268	1.41039	0.384547	13.2393	9.49029	2.24119	1.18436	0.473861	0.811925	0.238331	0.0463798
Pyrimidine	0.879069	0.750786	0.83483	1.53517	4.16221	0.109937	2.78057	0.157665	1.03738	0.636962	1.1864	1.41147	0.569413	0.227705	16.9748	0.487287	0.853505	0.661388	0.622515	0.830823	0.615524	0.407775	1.16884	0.838224	1.11195	0.57152	0.379902	0.0208204	2.64528	3.68431	0.71634	0.921694
Pyruvic acid	6.69306	2.81176	2.25082	0.645354	33.1839	0.963801	14.2048	1.82599	6.28088	0.902781	6.50614	2.89289	4.09037	0.386584	5.80925	0.0861021	5.74213	0.0903586	6.18045	2.52019	2.47691	0.320117	2.85134	0.123498	8.31761	6.78263	6.82101	1.66555	6.62873	7.73643	1.05588	0.591979
Ribitol	0.680777	0.726561	0.663037	0.399224	2.70458	0.0676432	3.38127	0.34887	1.16925	0.674396	2.01636	2.05282	0.777184	0.899433	0.612024	0.377303	2.33078	0.554917	1.58427	1.95249	1.06285	0.11515	1.53145	0.955782	2.19017	1.86477	0.271707	0.397483	4.51124	4.09701	0.84013	0.728328
Ribose	0.092081	0.107843	0.212892	0.260114	0.755531	0.0259296	0.0850649	0.0119536	0.440068	0.211669	0.192486	0.23861	0.227691	0.378401	0.150099	0.107612	0.388665	0.292428	0.672712	0.140104	0.379539	0.50279	0.167339	0.271884	0.726841	0.441153	0.72693	0.322283	0.351704	0.589126	0.141237	0.282475
Ribose,5-phosphate	0.866995	0.364503	4.57532	4.81684	4.96037	0.105012	0.0484288	0.0534838	2.92872	0.0165221	0.632979	0.947319	0.799627	0.462458	3.50991	0.0880163	0.965363	0.595895	2.29157	2.35654	3.30677	0.57138	2.36304	2.77162	1.16685	0.840736	1.33177	2.02694	0.897721	1.09749	0.905951	0.882695
Sebacic acid	1.20383	2.31029	0.544253	0.247729	0.265291	0.394977	6.22289	0.775095	1.56608	1.08549	0.0161729	0.0323457	0.100502	0.201004	0.867717	0.0211359	0.855461	1.14573	1.3398	1.91584	0.414538	0.269848	3.13608	5.02472	0.624084	1.19897	0.236067	0.202913	0.348119	0.402566	0.754591	0.81214
Sedoheptulose	3.90419	3.57676	6.51436	4.48354	17.7022	0.497505	2.85921	0.160272	4.07215	0.0795476	7.87557	4.71023	1.51387	0.943359	2.75938	0.022549	3.94871	3.22468	3.08256	2.80321	21.9058	0.627353	3.36473	0.755078	1.41644	0.516514	4.19032	2.92328	19.7489	20.432	0.880543	1.11516
Serine	0.616219	0.29825	0.993629	0.390931	6.98754	0.196462	0.900068	0.0114021	0.98195	0.434578	0.573027	0.254614	2.55035	0.0180502	2.02437	0.16517	0.936426	0.416133	0.164483	0.220973	3.75212	0.104846	0.978268	0.715101	0.746709	0.528764	0.59456	0.0576644	0.740578	0.527406	0.755072	0.364807
Threonine	0.186496	0.202028	1.68918	1.61365	3.76541	0.0981786	2.27966	0.19418	2.60094	0.0867046	0.678144	0.29828	0.483173	0.43691	2.76263	0.0606509	0.724017	0.681643	0.257423	0.513398	5.23209	0.144323	0.586917	1.07836	0.569533	0.779381	0.497156	0.550882	0.531048	0.355569	1.04006	0.734507
Thymidine	0.322984	0.248862	0.230887	0.261696	2.96306	0.0819166	0.0890009	0.0122387	0.712153	0.274685	0.733025	0.67055	0.35706	0.666363	1.74537	0.034359	0.331857	0.456827	0.556219	0.295859	0.429673	0.41119	0.257009	0.353994	0.45309	0.38671	0.0700585	0.080271	1.24998	1.42315	0.41037	0.374608
Tyrosine	0.640946	0.533573	0.367243	0.104018	6.60803	0.187579	2.05173	0.163054	1.03844	0.586286	0.768941	0.601106	1.10878	0.165716	0.638048	0.426785	0.806807	0.677304	0.0323206	0.063919	0.15156	0.23546	0.629436	0.0956436	1.1741	0.431393	0.117287	0.0299703	2.39192	2.39467	0.686405	0.871286
3-Hydroxytyrosine	0.0693755	0.0738668	0.0510402	0.101238	0.110411	0.220403	1.05521	0.0958972	0.671851	0.447258	0.761866	1.52373	0.496934	0.644416	0.443495	0.172699	0.380272	0.630634	0.022644	0.0446476	0.516509	0.0458593	0.250127	0.500255	0.41545	0.625018	0.0389727	0.0404292	0.254673	0.290685	0.832343	0.200279
Undecanedioic acid	0.436461	0.749161	0.253856	0.415159	4.99949	0.140425	6.27973e-05	0.000125595	0.650504	0.463065	0.67099	0.826119	0.450076	0.540938	0.330496	0.254561	0.83652	0.525745	0.735564	1.34487	0.148007	0.261156	1.11769	2.0121	1.111	1.5283	0.0219947	0.0433552	0.453842	0.638428	0.0569391	0.113878
Undecenoic acid	1.73989	1.71796	1.91213	2.12778	13.32	0.382475	1.90659	0.112755	1.36203	0.550881	1.69266	1.19962	1.69388	0.789553	0.723533	0.618623	1.41314	0.917156	0.548734	0.102386	0.448653	0.36685	2.697	1.52	0.990505	1.13772	2.11866	1.90215	1.02203	0.593795	0.266143	0.51063
Urea	2.4946	3.27356	1.4248	0.692943	10.4342	0.296547	2.73156	0.433164	1.6409	0.365542	1.71741	1.59554	1.27459	0.338282	0.56164	0.527339	1.75267	0.286486	1.5135	0.772746	0.927524	0.478608	2.70858	0.456974	1.75311	0.995911	2.09134	1.04315	5.81154	4.69126	0.748354	0.903458
Valine	2.25	4.5	0.284393	0.340343	0.197213	0.385796	6.27973e-05	0.000125595	8.45343	0.240844	0.0654606	0.0757585	0.179113	0.235664	0.246498	0.240731	0.269265	0.26769	2.25	4.5	0.145952	0.0032387	0.166783	0.333567	0.204401	0.300569	0.129942	0.161846	0.133534	0.267068	0.0326956	0.0365172
Xylofuranose	0.141732	0.180578	7.5e-05	0.000218291	7.5e-05	0.000218291	7.5e-05	0.000218291	7.5e-05	0.000218291	7.5e-05	0.000218291	7.5e-05	0.000218291	7.5e-05	0.000218291	7.5e-05	0.000218291	7.5e-05	0.000218291	7.5e-05	0.000218291	7.5e-05	0.000218291	7.5e-05	0.000218291	7.5e-05	0.000218291	7.5e-05	0.000218291	7.5e-05	0.000218291
