# Supplementary material for: Omics-based analyses revealed metabolic responses of Clostridium acetobutylicum to lignocellulose-derived inhibitors furfural, formic acid and phenol stress for butanol fermentation
Source: Biotechnol Biofuels. 2019 Apr 27;12:101. doi: 10.1186/s13068-019-1440-9 (PMC6486687; doi:10.1186/s13068-019-1440-9)
Supplement: Supplementary file 2 — Additional file 2. Proteomic data. [file 13068_2019_1440_MOESM2_ESM.xlsx]

## Sheet: Annotation
Supplemental Table 2 Protein abundance ratios in furfural, phenol and formic acid conditions based on 2D-gel electrophoresis combined with MADIL-TOF/TOF-MS mass spectrometry
1. All the differnentially expressed protein spots were labeled as the following
2. Protein spots were identified by enzymatic hydrolysis and mass spectrometry, and then were searched by Mascot. A protein with Pi ≥ 95% was acceptable;
3. Fold change of protein abundance = Average relative abundance of protein in the treatment group/Average relative abundance of protein in the control group.
4. A t-test with Benjamin-Hochberg false discovery rate (FDR) correction for multiple testing was performed for the statistical analysis of the changes in protein abundance. And the
5. Differentially expressed proteins with the adjusted p-value (fdr) < 0.05 and fold change (FC) >1.5 (or <0.67) were used for further analysis.

## Sheet: OverView
Spot No.	Protein Name	Accession Number	Peptide Count	Protein Score	FC(Phe_1/Con_1)	FC(Phe_2/Con_2)	FC(For_1/Con_1)	FC(For_2/Con_2)	FC(Fur_1/Con_1)	FC(Fur_2/Con_2)
1	molecular chaperone DnaK	gi|325507886	21	268	0.107377	9.05014	2.65907	3.92916	0.661952	3.12247
2	FKBP-type peptidyl-prolyl cis-transisomerase (trigger factor)	gi|15025668	24	211	1	1.63918	0.00536785	1	2.74267	1
3	Predicted membrane protein	gi|15024745	13	125	0.326518	2.45666	11.5061	6.55724	4.71428	3.76919
4	Protein containing cell adhesion domain	gi|325510493	15	145	0.489764	2.05234	20.2445	3.24223	5.77765	3.44372
5	flagellar hook protein FlgE	gi|336293359	19	256	0.344398	2.93141	0.158918	7.852	0.012488	8.43249
6	molecular chaperone GroEL	gi|736570480	20	183	1	0.125934	8.46768	0.253123	1	1
7	Enolase	gi|15023593	11	99.6	0.215842	3.6819	0.375011	1	1	2.84264
8	phosphopyruvate hydratase	gi|15894001	14	134	0.390932	1	0.596751	3.23532	1	1
9	Endoglucanase	gi|325509970	9	104	0.0924553	3.28825	0.106454	33.2678	0.100908	0.148155
10	ATP F0F1 synthase subunit beta	gi|499268756	24	296	1	0.446826	12.7947	1	4.53757	0.489445
11	Conserved hypothetical protein	gi|325509296	14	136	0.430558	1.95055	2.07857	5.05357	0.290797	5.66901
12	polysaccharide deacetylase	gi|724476227	3	31.7	8.85925	3.51037	5.0803	9.02061	0.173478	13.9142
13	flagellin family hook-associated protein	gi|15895471	11	150	0.429914	1.68454	7.13385	3.94802	1	2.31604
14	flagellin	gi|3135667	10	121	1	1	1.27615	3.0558	21.2434	3.40517
15	hypothetical protein CA_C0057	gi|15893354	7	81.5	1	3.86041	14.9695	1	0.148027	10.1557
16	hypothetical protein CA_C1886	gi|15895161	11	144	1	0.417772	5.95428	6.038	1	1
17	hypothetical protein	gi|503679485	11	124	0.14731	6.79098	10.6051	2.3184	0.160778	5.48205
18	hypothetical protein CA_C1892	gi|15895166	13	169	1	3.5344	8.16223	6.44759	2.54765	9.79145
19	Conserved hypothetical protein	gi|325509305	12	155	0.57028	1.65847	3.50796	1	1	1
20	Stage V sporulation protein G	gi|15026296	8	111	1	1.67296	3.69606	1	1	2.95159
21	elongation factor G	gi|724474842	24	277	0.363439	1	0.742014	0.00817858	1	0.504999
22	zinc-depeNDent peptidase	gi|15896258	20	206	0.425877	0.259488	0.056865	0.155473	0.0539027	0.199375
23	peptidase M16	gi|736571058	29	299	1	2.17093	0.0299227	0.0264141	1	0.0338727
24	phenylalanyl-tRNA synthetase subunit beta	gi|325509771	21	217	1	2.91	0.0230743	0.0380975	1	0.0488552
25	chaperone protein HtpG	gi|499269194	14	122	0.0413555	1	0.701247	0.0250706	1	0.0321499
26	Molecular chaperone, HSP90 family	gi|15026394	20	183	0.409081	1	0.149365	6.70113	0.52841	0.0214913
27	heat shock protein 90	gi|15896558	20	172	0.145555	0.519319	0.311164	0.00767626	1	0.00984383
28	phosphoenolpyruvate-protein phosphotransferase	gi|736572838	19	194	1	1	1.37785	1	1	0.299716
29	TYPA/BIPA type GTPase	gi|325509098	18	161	1	1	0.353531	0.01437	0.559439	0.0184277
30	Transketolase	gi|15023846	13	152	0.543093	1.81741	0.0132637	0.0426687	0.292897	0.0547171
31	GTP-biNDing protein	gi|499267598	8	67.2	1	4.72352	0.146781	43.7521	1	0.179597
32	ATP F0F1 synthase subunit alpha	gi|724477307	23	281	0.63192	1	0.692384	5.05114	1	1
33	2,3-bpg-iNDepeNDent phosphoglycerate mutase, partial	gi|2829141	16	151	1	1.75174	0.551621	0.551463	0.661756	1
34	Iron-regulated ABC transporter permease SufB	gi|15896534	22	288	1	2.24257	3.36677	1	1	0.00633355
35	ChW repeat-containing protein	gi|15895844	16	204	0.184191	2.07674	3.11534	5.79097	2.39923	3.64795
36	2-hydroxy-acid oxidase	gi|724478803	9	89.4	1	2.37711	2.07308	12.4141	3.56993	2.68205
37	Chain V, Crystal Structure Of Aminopeptidase I From	gi|110590346	15	140	1	2.50435	2.37195	0.0176071	0.541412	1.48152
38	FAD/FMN-containing dehydrogenase	gi|336292899	20	229	1	1.69274	2.0199	2.22877	1	1.63475
39	hypothetical protein CA_C0230	gi|15893522	26	249	1	2.61629	1.30689	1	1	1.82712
40	phage head portal protein	gi|15895168	25	319	0.542224	2.24269	3.08473	1	1	2.24091
41	histidine kinase	gi|499266252	14	155	0.379374	1	1	3.99138	0.500496	2.97934
42	peptide chain release factor 1	gi|336292864	20	229	1	1.73891	1.32686	8.24702	8.10114	3.35429
43	unnamed protein product	gi|300563883	22	259	1	1.97237	0.532475	1	0.481039	0.51715
44	glycyl-tRNA synthetase	gi|15896443	21	254	1	1	0.0477597	5.75772	2.72684	0.0288323
45	glucose-6-phosphate isomerase	gi|736570443	15	200	1	1	0.382445	0.00482911	1	0.00619272
46	histidyl-tRNA synthetase	gi|15895997	17	161	1	1	2.02989	1	1	0.400076
47	D-alanine-D-alanine ligase	gi|15025943	16	183	1	1.92757	2.6747	2.18501	1	2.58895
48	D-alanyl-alanine synthetase A	gi|15896148	20	268	1	3.43986	1.94099	1	0.132635	2.42787
49	4-hydroxy-3-methylbut-2-enyl diphosphate reductase	gi|724478283	18	202	1	0.435396	1.47938	0.0264756	0.246272	0.0339516
50	4-hydroxy-3-methylbut-2-enyl diphosphate reductase/S1 RNA-biNDing domain protein	gi|336292418	10	97.2	1	0.547418	1	1	3.27353	1
51	fructose 1,6-bisphosphatase II	gi|325508501	17	220	2.67495	1	4.86813	3.03482	5.53943	3.99252
52	GlpX-like protein (Fructose-1,6-bisphosphatase related protein)	gi|15024004	20	246	1	1.90621	6.07575	3.06362	1	0.391519
53	phosphotransacetylase	gi|15895019	15	183	1	0.0217022	1	1	20.9602	1
54	elongation factor Ts	gi|15895064	17	206	0.662283	1.73588	2.40017	1	0.596669	1
55	NADH-depeNDent butanol dehydrogenase	gi|325510796	21	286	3.33726	2.37833	1.27778	0.00871826	3.3382	0.0111801
56	aspartate aminotransferase	gi|499268724	20	264	0.55422	1	1.94805	0.0169631	2.56944	1.7279
57	Sugar kinase, ribokinase family	gi|325510094	12	155	1	1.76843	1.35666	1	1	1.9929
58	phosphoribosylaminoimidazole synthetase	gi|325508809	15	208	1	2.13786	8.59318	4.46942	0.230391	1.89508
59	L-lactate dehydrogenase	gi|15023105	21	303	0.595897	2.88975	5.41064	3.21672	1	4.41964
60	methionine aminopeptidase	gi|503679529	16	218	1	2.72558	5.25325	5.00713	1	4.05457
61	HtrA-like serine protease (with PDZ domain)	gi|325509848	11	153	1	1	6.78805	1	1	1.98823
62	Endo-1,4-beta glucanase (fused to two ricin-B-like domains)	gi|325508120	12	141	0.418354	6.09306	1.39553	36.5284	1	53.9106
63	Uncharacterized enzyme of thiazol biosynthesis	gi|15025972	16	213	0.220984	1.67973	7.9206	2.55235	1	2.72285
64	Metal-depeNDent protease	gi|325510248	7	106	0.185767	3.93953	12.1892	6.63599	0.202751	0.0789053
65	response regulator	gi|336291583	9	119	1	2.98308	7.56904	2.26796	0.580649	1
66	5'-methylthioadenosine/S-adenosylhomocysteine nucleosidase	gi|325509532	7	99.1	1	0.0732612	1	4.07599	1	6.77366
67	electron transfer flavoprotein subunit beta	gi|325510119	20	282	1	2.55292	1	3.45404	2.77183	2.11977
68	2,3,4,5-tetrahydropyridine-2,6-dicarboxylate N-acetyltransferase	gi|499268284	13	176	1	1.89747	4.22423	1	1	1
69	ABC-type multidrug transport system, ATPase component	gi|325508276	3	32.5	1	3.09343	1	1	1	1.38671
70	membrane protein	gi|499266139	4	42	1	0.0462129	1	3.57469	1	0.0355072
71	regulatory protein SpoVG	gi|15896470	8	123	0.00181279	5.66269	5.53079	17.781	1	19.9646
72	preprotein translocase subunit SecA	gi|736570750	15	147	1	0.352655	0.221947	0.211295	2.42696	0.270959
73	ChW repeat-containing protein	gi|336291611	6	67.7	0.307538	7.46713	5.38545	0.30497	2.71402	0.391085
74	putative surface protein, responsible for cell interaction; contains cell adhesion domain aND ChW-r	gi|325510677	6	68	0.392778	1	0.171775	213.636	3.57257	1
75	Glutamyl-tRNA(Gln) amidotransferase subunit A	gi|39931620	17	184	1	2.01361	1	17.8355	1	5.75798
76	unnamed protein product	gi|227483117	20	250	0.0162646	1.97878	0.537028	0.0374853	1	0.0480701
77	prolyl-tRNA synthetase	gi|325510583	14	164	1	2.20014	0.387968	0.027178	1	0.0348524
78	glutamine synthetase	gi|724478903	25	278	1	1	1	0.0135105	1	0.0173255
79	unnamed protein product	gi|300644805	21	248	1	1.78131	0.0178039	0.05985	0.337335	4.83789
80	membrane protein	gi|499267688	18	182	1	1.87595	2.42662	0.0347716	1	0.0445901
81	unnamed protein product	gi|227249685	17	194	1	1	1.48285	0.0157919	1	0.0202511
82	phosphomannomutase	gi|15895604	18	245	1	1	0.668104	0.00943191	0.43726	0.0120952
83	lysyl-tRNA synthetase	gi|724475373	28	288	1	1.74124	1.81835	2.86716	1	0.0460339
84	oligopeptide ABC transporter substrate-biNDing protein	gi|15896866	24	277	0.448683	2.04296	1	1	0.405905	1
85	2-oxoacid:ferredoxin oxidoreductase, alpha subunit	gi|325509874	20	226	1	5.17862	1.53278	6.18655	7.27102	3.81201
86	pyruvate kinase PykA	gi|15893809	23	304	1	1	1	4.13976	1	1
87	Adenylosuccinate synthase	gi|15026690	26	339	1	1.79693	1	2.60115	0.428639	1.68243
88	Iron-regulated ABC-type transporter membrane component (SufB)	gi|336292233	19	283	1	1.7727	2.79984	1	1	1
89	phosphoglycerate kinase	gi|336291924	19	252	1	2.35532	1	1	1	1
90	flavoprotein	gi|336293379	10	148	1	2.13314	1.48614	0.0234656	0.530888	0.0300916
91	protein-arginine kinase	gi|499269074	9	116	0.534862	2.27678	0.702249	0.0343647	0.54262	0.0440684
92	DTDP-D-glucose 4,6-dehydratase	gi|325509747	19	295	1	2.16167	0.225541	1	0.46005	0.0111088
93	Electron transfer flavoprotein alpha-subunit	gi|325510118	17	229	1	0.478274	0.674907	0.354372	1	1
94	signal recognition particle-docking protein FtsY	gi|499267666	9	126	1	1.67457	3.96785	0.0504325	2.31743	0.0646733
95	quinolinate synthase A	gi|499266950	8	105	1	2.04986	5.6921	0.065397	1	0.0838633
96	deoxyribonuclease HsdR	gi|736569483	16	218	1	0.270744	2.88817	0.383503	1	1
97	cysteine synthase/cystathionine beta-synthase CysK	gi|15895503	15	235	1	3.02817	2.67207	1	1	2.23942
98	unnamed protein product	gi|300579401	22	327	1	2.02855	741.553	0.0127588	138.167	0.0163616
99	fructose-bisphosphate aldolase	gi|15894114	16	216	1	1	3.05229	2.4268	5.86593	1.93747
100	3-hydroxybutyryl-CoA dehydratase	gi|325510121	17	229	1	1	0.162641	0.0603814	0.272081	1
101	chromosome coNDensation protein CrcB	gi|499267501	2	31.8	1	1	108.403	1	1	2.42205
102	triosephosphate isomerase	gi|499266637	14	212	1	1.64459	1.7669	1	2.74022	1
103	NifU-related domain containing protein	gi|325509977	14	233	1	1	0.700936	0.445139	1	0.570426
104	nitroreductase	gi|499269193	5	74.2	1	3.14911	1.95852	9.91066	1	6.15036
105	3-hydroxybutyryl-CoA dehydrogenase	gi|15895965	12	169	2.61417	1	1.52269	0.401501	1	1
106	unnamed protein product	gi|259669979	13	192	1	2.4806	3.9314	1	1	2.83647
107	acetoacetate decarboxylase (plasmid)	gi|336293773	15	226	1	0.549613	1	0.0854722	1	0.31018
108	ribulose-phosphate 3-epimerase	gi|736568607	12	189	1	3.41182	1	8.4489	1	0.0715953
109	3-methyl-2-oxobutanoate hydroxymethyltransferase	gi|499268804	13	198	1	1	4.3887	1	1	1.58666
110	transcriptional regulator	gi|499266484	16	229	1	1	2.53633	1	1	2.1357
111	Pyruvate:ferredoxin oxidoreductase	gi|325509644	32	315	0.490758	0.529354	0.0427971	0.514252	0.575883	0.426452
112	ABC transporter ATPase	gi|336293592	45	433	0.0116632	1	0.0134291	0.0138776	0.0127295	0.0177963
113	threonyl-tRNA synthetase	gi|325509777	17	198	1	3.72108	0.0675265	37.801	0.667201	12.1977
114	Aconitase A	gi|15023877	17	209	10.3292	1.70841	0.365572	9.42696	7.0375	3.73918
115	malate dehydrogenase	gi|336293362	25	334	1	1	0.719825	1	1	1
116	unnamed protein product	gi|300636057	12	157	1	2.34786	4.56419	0.0682178	1	0.0874807
117	NADP-dependent glyceraldehyde-3-phosphate dehydrogenase	gi|15026759	23	303	0.0500212	0.108287	0.0575948	0.0648807	1	0.0832013
118	UDP-N-acetylmuramate-alanine ligase	gi|15026298	8	111	1	2.2669	0.0617765	0.0760066	1	0.0974688
119	unnamed protein product	gi|298555688	9	111	2.98055	4.1014	2.66807	0.110269	3.2211	0.141406
120	Pyruvate kinase	gi|325508451	21	253	0.615106	1.9493	0.520623	0.433081	0.549675	1
121	O-acetylhomoserine sulfhydrylase	gi|325510192	17	219	1	1	0.0365463	0.0226885	1	0.0290952
122	O-acetylhomoserine aminocarboxypropyltransferase	gi|724477229	23	322	1	2.75487	0.0236044	0.032825	1	0.0420939
123	serine--tRNA ligase	gi|325507428	17	216	1	2.07224	0.0098531	0.0243832	1	0.0312683
124	UDP-N-acetylglucosamine 1-carboxyvinyltransferase	gi|325510946	12	145	1	1	0.0596527	0.0358125	0.0565452	0.045925
125	S-layer protein	gi|15896793	9	122	1	2.12851	1	0.0245986	57.6583	2.64789
126	Cystathionine gamma-synthase	gi|325507803	13	179	1	3.07797	0.236085	0.106446	1	0.136504
127	butanol dehydrogenase	gi|144731	9	143	1	1	0.100061	0.0280155	0.516745	0.0359263
128	NADH-depeNDent butanol dehydrogenase B (BDH II)	gi|336292641	16	234	1	1	0.167805	0.0150901	1	0.0193512
129	acyl-CoA dehydrogenase short-chain specific	gi|499268605	15	159	1	0.310375	0.199031	0.0110344	1	0.0141502
130	3-oxoacyl-ACP synthase	gi|15896812	3	40.4	1	2.45239	4.87405	16.6806	1	0.0929456
131	Glyceraldehyde 3-phosphate dehydrogenase, gene gapC	gi|325508123	23	329	0.301745	2.60321	0.0380157	0.525727	0.160445	0.549221
132	butyrate kinase	gi|336292275	23	316	1	1	0.662581	0.375791	1	1
133	branched-chain amino acid aminotransferase	gi|325508896	15	225	0.360205	3.14745	0.494471	1	0.00699252	1.59794
134	Butyryl-CoA dehydrogenase	gi|325510120	18	237	1	2.30956	0.0726705	0.0104223	1	1
135	Formate-tetrahydrofolate ligase	gi|15026272	18	239	1	4.43558	0.476387	0.0429859	1	7.972
136	Glycine hydroxymethyltransferase	gi|15025267	6	78.8	1	5.20098	0.0462676	0.146672	1	0.188088
137	Pyrimidine-nucleoside phosphorylase	gi|15024496	4	44	3.09177	0.176584	0.116006	0.105801	2.75482	0.135677
138	Competence-damage inducible protein, CINA	gi|15026683	9	98.1	1	0.133766	0.690505	0.0801464	0.139775	0.102778
139	L-aspartate oxidase	gi|15894311	15	211	1	6.27856	0.0677436	0.149035	0.578676	0.191119
140	acetate kinase	gi|15895020	19	236	2.65654	1.95934	0.0574995	0.0210643	1	0.0270122
141	NADH-rubredoxin oxidoreductase	gi|724478718	10	114	1	1	0.0264525	0.0104029	1	0.0133404
142	cyclopropane fatty acid synthase	gi|15894164	15	187	0.501437	1.9225	0.00946899	0.0167815	0.465251	0.0215202
143	aminotransferase	gi|336289879	18	231	0.237193	1.90477	0.184453	0.0383663	0.442978	0.0491999
144	3-deoxy-7-phosphoheptulonate synthase	gi|499266817	16	221	0.290131	1.82089	0.674924	0.0235439	1	0.0301921
145	ABC transporter, ATP-biNDing protein	gi|15022974	15	168	1	3.31885	1	2.94296	6.79442	3.15336
146	GGGtGRT protein	gi|724478815	13	165	1	2.69811	0.597182	0.0282338	1	0.0362063
147	ADP-ribose pyrophosphatase	gi|724478214	8	129	2.65932	2.70089	10.7891	0.085837	2.52441	0.110075
148	methionyl-tRNA formyltransferase	gi|336292214	14	196	1	2.90005	0.132015	0.0615224	2.57493	0.0788946
149	HtrA-like serine protease	gi|15895698	10	127	1	0.0987799	0.0718188	0.0591845	1	5.62923
150	2-nitropropane dioxygenase	gi|724476663	4	69.2	1	4.86494	1.3774	0.052199	1	0.0669385
151	nicotinate-nucleotide pyrophosphorylase	gi|15894310	20	286	1	1.78714	0.0722693	0.021153	1	0.0271261
152	pantothenate synthetase	gi|736570875	14	199	1	0.213472	0.135156	16.6429	0.128115	0.164019
153	aldo/keto reductase	gi|325509376	24	347	1	4.83337	0.0108423	0.0287245	1	0.0368355
154	chemotaxis protein CheY	gi|724478364	21	293	1	2.72108	1	0.0228984	0.598596	0.0293643
155	phosphate butyryltransferase	gi|724475845	23	318	0.130769	1	1	0.570106	0.100391	0.0084333
156	D-amino acid aminotransferase	gi|325508206	9	132	0.0620673	1	0.0714648	1	1	297.864
157	hydrolase	gi|724474648	6	97.8	0.386765	0.0911189	0.0129725	0.274609	0.338424	0.164524
158	DNA-biNDing response regulator	gi|499266452	6	86	1	3.02608	1.61018	4.33932	3.86121	3.30302
159	30S ribosomal protein S2	gi|15895063	9	131	21.3986	0.367768	53.8899	0.22035	22.7191	0.282571
160	deoxyribose-phosphate aldolase	gi|336292168	3	45	6.55638	0.194986	1	24.9359	1	0.149816
161	keto-hydroxyglutarate-aldolase/keto-deoxy-phosphogluconate aldolase	gi|325510381	15	230	0.211082	3.45167	6.12455	5.54313	1	8.07402
162	deoxycytidine triphosphate deaminase	gi|499265961	8	125	0.151082	6.64449	8.05489	5.56459	0.119368	7.97729
163	transcription antitermination protein NusG	gi|336292979	12	189	1	7.51287	1	0.116805	0.0208627	0.149788
164	ribosome-associated protein Y (PSrp-1)	gi|336292052	10	122	0.0796702	0.0327266	1.54658	0.0196083	0.0319285	0.0251452
165	membrane protein	gi|736572852	3	32.8	6.54616	0.330207	1	0.197845	1	0.253711
166	50S ribosomal protein L10	gi|499269030	15	242	1	0.0361843	3.85058	0.02168	0.0312513	4.07613
167	Nitroreductase family protein	gi|15024502	8	125	1	0.0952557	1	11.8424	5.41702	0.0731887
168	DUTPase, dut	gi|15024366	4	61.4	0.12016	1.81979	0.138354	2.46948	0.131146	7.31806
169	phosphoribosylaminoimidazole carboxylase catalytic subunit	gi|15894669	11	177	0.00747649	20.8646	0.00860849	32.1391	1	2.59487
170	sporulation protein	gi|724475376	4	63.2	1	9.73977	3.87299	12.3349	41.5547	3.59165
171	Predicted tRNA-methylase (SpoU class)	gi|15023579	10	156	1	2.15824	6.90766	4.52106	0.0272907	4.54016
172	heat-shock protein	gi|736574878	13	202	31.3899	1.8009	1	0.0247581	1	0.0317492
173	molecular chaperone	gi|15896945	16	226	1	0.00232521	0.0363773	0.00139316	1	0.00178655
174	beta-D-galactosidase	gi|724475973	4	60.3	32.0427	3.78824	124.211	3.20468	30.0929	2.76483
175	unknown, partia l	gi|2829137	3	35.1	0.242595	5.19995	11.4682	9.22258	1	9.9504
176	transcriptional regulator	gi|499266403	5	43.4	0.166099	3.67834	6.15301	15.7962	1	9.10838
177	elongation factor P	gi|15895364	14	219	22.6375	0.197471	152.372	0.385163	26.8827	0.386771
178	ATP-depeNDent Clp protease proteolytic subunit	gi|15895898	12	169	1	1	0.68461	0.240145	1	1
179	dTDP-4-dehydrorhamnose 3,5-epimerase	gi|15895598	14	191	0.00751617	0.0031907	1.47493	0.442962	0.231641	2.36194
180	Single straND DNA biNDing protein, SSB	gi|325511131	8	120	0.0240545	0.141403	1.41483	1	0.0262537	1
181	transcription elongation factor GreA	gi|15896445	10	148	16.5242	0.0283049	1	1	1	0.0217478
182	rubrerythrin	gi|336291814	8	85.2	1	0.373237	2.9884	1	2.69429	1
183	Thiol peroxidase, TPX	gi|325510709	7	108	16.7527	21.4727	153.504	11.9985	47.1952	9.7022
184	ssDNA-biNDing protein	gi|15896954	6	98.3	3.55755	0.0784284	0.138883	3.89751	2.89341	0.0602597
185	peptide deformylase	gi|724478161	8	126	1	10.2913	1	2.17851	1	2.50935

## Sheet: Phe 1
Spot No.	Protein Name	Phe 1_1	Phe 1_2	Phe 1_3	Con 1_1	Con 1_2	Con 1_3	AVG(Phe_1)	sd(Phe_1)	AVG(Con_1)	sd(Con_1)	Fold Change(FC)	log1.5_FC	Pvalue	fdr	adjFC(IF<0.05, reture FC, else reture 1)
1	molecular chaperone DnaK	0.00075283	0.00116515	0.00108639	0.00970847	0.0100759	0.00819532	0.00100145	0.000218886	0.00932657	0.000996771	0.107377	-5.50334	0.00340068	0.0202944	0.107377
2	FKBP-type peptidyl-prolyl cis-transisomerase (trigger factor)	0.016232	0.0104879	0.0151348	0.00821394	0.00668087	0.00791441	0.0139515	0.00304937	0.00760307	0.000812573	1.83499	1.49714	0.0605607	0.0741969	1
3	Predicted membrane protein	3.84516e-05	2.66456e-05	4.12391e-05	0.000113001	0.000117278	9.53889e-05	3.54454e-05	7.74726e-06	0.000108556	1.16019e-05	0.326518	-2.76046	0.00151096	0.0181351	0.326518
4	Protein containing cell adhesion domain	5.15819e-05	3.33284e-05	4.80952e-05	7.95436e-05	9.77966e-05	9.42302e-05	4.43352e-05	9.69027e-06	9.05235e-05	9.67463e-06	0.489764	-1.76052	0.00427944	0.0223615	0.489764
5	flagellar hook protein FlgE	0.000802029	0.00115738	0.00124129	0.00334677	0.00322473	0.00272212	0.0010669	0.000233191	0.00309787	0.000331083	0.344398	-2.62898	0.00154668	0.0181351	0.344398
6	chaperonin GroEL	0.0147544	0.0212916	0.0228351	0.0195835	0.0203246	0.0165312	0.019627	0.00428985	0.0188131	0.00201064	1.04326	0.104459	0.786473	0.803854	1
7	Enolase	0.000826155	0.000572498	0.000886047	0.00367284	0.00381184	0.00310039	0.000761567	0.000166454	0.00352836	0.000377091	0.215842	-3.78136	0.00203036	0.0181351	0.215842
8	phosphopyruvate hydratase	0.000835	0.00120496	0.00129232	0.0030696	0.00249668	0.00295766	0.00111076	0.000242777	0.00284132	0.000303664	0.390932	-2.31641	0.0018424	0.0181351	0.390932
9	Endoglucanase	4.12391e-05	2.66456e-05	3.84516e-05	0.000336878	0.000414182	0.000399078	3.54454e-05	7.74726e-06	0.000383379	4.09734e-05	0.0924553	-5.87234	0.00357105	0.0208116	0.0924553
10	ATP F0F1 synthase subunit beta	0.0006692	0.000965703	0.00103571	0.000539115	0.000519455	0.000438493	0.000890205	0.000194571	0.000499021	5.33325e-05	1.7839	1.42751	0.0645203	0.078528	1
11	Conserved hypothetical protein	0.00058241	0.000403591	0.000624633	0.00109569	0.00134712	0.00129799	0.000536878	0.000117345	0.00124693	0.000133265	0.430558	-2.07829	0.00241802	0.0181351	0.430558
12	polysaccharide deacetylase	0.00229856	0.00214319	0.00148516	0.000195954	0.000232134	0.00024092	0.00197564	0.000431812	0.000223003	2.38333e-05	8.85925	5.38015	0.0193825	0.0294015	8.85925
13	flagellin family hook-associated protein	0.000408086	0.000263675	0.000380501	0.000881422	0.000849279	0.000716911	0.000350754	7.66638e-05	0.000815871	8.71957e-05	0.429914	-2.08198	0.00240539	0.0181351	0.429914
14	flagellin	3.84516e-05	4.12391e-05	2.66456e-05	3.10693e-05	3.68058e-05	3.81988e-05	3.54454e-05	7.74726e-06	3.5358e-05	3.77886e-06	1.00247	0.00609431	0.987116	0.990686	1
15	hypothetical protein CA_C0057	0.000253503	0.000175669	0.000271881	0.000282343	0.000272046	0.000229645	0.000233685	5.10761e-05	0.000261345	2.79311e-05	0.894162	-0.2759	0.469097	0.498752	1
16	hypothetical protein CA_C1886	0.000663189	0.00102641	0.000957029	0.00122064	0.00117612	0.000992813	0.000882209	0.000192823	0.00112986	0.000120753	0.780815	-0.610206	0.145946	0.168399	1
17	hypothetical protein	2.66456e-05	4.12391e-05	3.84516e-05	0.000250471	0.000211433	0.000259951	3.54454e-05	7.74726e-06	0.000240618	2.57159e-05	0.14731	-4.7235	0.00287291	0.0182897	0.14731
18	hypothetical protein CA_C1892	0.00124848	0.000865152	0.00133899	0.000887435	0.000855073	0.000721801	0.00115087	0.000251544	0.000821436	8.77904e-05	1.40105	0.831687	0.140372	0.162305	1
19	Conserved hypothetical protein	0.000979165	0.000912979	0.000632664	0.00159434	0.0015362	0.00129677	0.000841603	0.000183948	0.00147577	0.000157722	0.57028	-1.38514	0.01113	0.0234299	0.57028
20	Stage V sporulation protein G	0.00620307	0.00429852	0.00665276	0.0058006	0.00558907	0.00471796	0.00571812	0.0012498	0.00536921	0.00057383	1.06498	0.155277	0.691953	0.71782	1
21	elongation factor G	0.00117989	0.000817622	0.00126542	0.00323309	0.00262965	0.00311518	0.00108764	0.000237725	0.00299264	0.000319837	0.363439	-2.49625	0.00162872	0.0181351	0.363439
22	zinc-depeNDent peptidase	0.000229771	0.000331576	0.000355613	0.000775367	0.000747092	0.00063065	0.000305653	6.68062e-05	0.000717703	7.6704e-05	0.425877	-2.10525	0.00232925	0.0181351	0.425877
23	peptidase M16	0.00182741	0.00118074	0.00170389	0.00141977	0.0014735	0.00119848	0.00157068	0.000343301	0.00136392	0.000145768	1.15159	0.348109	0.414882	0.445376	1
24	phenylalanyl-tRNA synthetase subunit beta	0.00186498	0.00173892	0.00120501	0.00155419	0.00191083	0.00184115	0.00160297	0.000350359	0.00176873	0.000189031	0.906286	-0.242686	0.521784	0.549507	1
25	chaperone protein HtpG	4.12391e-05	3.84516e-05	2.66456e-05	0.000925955	0.000892188	0.000753132	3.54454e-05	7.74726e-06	0.000857091	9.1601e-05	0.0413555	-7.85653	0.00390615	0.0214817	0.0413555
26	Molecular chaperone, HSP90 family	0.00142886	0.00153245	0.000990152	0.00335163	0.00282925	0.00347848	0.00131715	0.000287888	0.00321979	0.000344113	0.409081	-2.20449	0.00205979	0.0181351	0.409081
27	heat shock protein 90	0.000554395	0.000800031	0.00085803	0.00445214	0.00527417	0.00547378	0.000737485	0.000161191	0.0050667	0.0005415	0.145555	-4.75306	0.00289696	0.0182897	0.145555
28	phosphoenolpyruvate-protein phosphotransferase	0.00577147	0.00893243	0.00832864	0.00546808	0.00567504	0.00461583	0.00767751	0.00167806	0.00525298	0.000561409	1.46155	0.93596	0.117934	0.138672	1
29	TYPA/BIPA type GTPase	0.00366835	0.00567746	0.00529369	0.00377308	0.00446973	0.00463889	0.00487983	0.00106658	0.0042939	0.000458908	1.13646	0.315478	0.452483	0.482012	1
30	Transketolase	0.00181281	0.00125622	0.00194424	0.00270377	0.00332421	0.00320298	0.00167109	0.000365248	0.00307698	0.000328851	0.543093	-1.50561	0.00795618	0.0234299	0.543093
31	GTP-biNDing protein	0.000169115	0.000261737	0.000244044	0.000300388	0.000289434	0.000244323	0.000224965	4.91703e-05	0.000278048	2.97162e-05	0.809088	-0.522482	0.199855	0.222284	1
32	ATP F0F1 synthase subunit alpha	0.00551155	0.00591112	0.00381932	0.00706484	0.00836927	0.00868602	0.00508067	0.00111047	0.00804004	0.000859274	0.63192	-1.13201	0.0241789	0.0338872	0.63192
33	2,3-bpg-iNDepeNDent phosphoglycerate mutase, partial	0.0166081	0.0154854	0.0107309	0.0119946	0.0142092	0.014747	0.0142748	0.00312002	0.0136503	0.00145886	1.04575	0.110336	0.77515	0.795209	1
34	Iron-regulated ABC transporter permease SufB	0.00435105	0.00673406	0.00627887	0.00326242	0.00314344	0.00265351	0.00578799	0.00126507	0.00301979	0.000322738	1.91669	1.60457	0.0553634	0.0688939	1
35	ChW repeat-containing protein	4.40453e-05	6.81683e-05	6.35604e-05	0.000343659	0.000331127	0.000279518	5.85913e-05	1.28062e-05	0.000318101	3.39969e-05	0.184191	-4.17245	0.00238604	0.0181351	0.184191
36	2-hydroxy-acid oxidase	0.000805498	0.00116239	0.00124666	0.000715675	0.000847815	0.000879902	0.00107152	0.0002342	0.000814464	8.70453e-05	1.31561	0.676506	0.18906	0.211123	1
37	Chain V, Crystal Structure Of Aminopeptidase I From	0.00257486	0.00276152	0.00178429	0.00231648	0.00274419	0.00284805	0.00237355	0.000518784	0.00263624	0.000281746	0.900356	-0.258876	0.495595	0.523914	1
38	FAD/FMN-containing dehydrogenase	0.00221244	0.0031927	0.00342416	0.0025386	0.00312114	0.00300732	0.0029431	0.000643269	0.00288902	0.000308762	1.01872	0.0457382	0.904205	0.914087	1
39	hypothetical protein CA_C0230	0.0019486	0.00301582	0.00281196	0.00330317	0.00278834	0.00342818	0.00259213	0.000566557	0.00317323	0.000339137	0.816873	-0.498863	0.217449	0.240887	1
40	phage head portal protein	0.00115451	0.0012382	0.000800036	0.00204312	0.00212045	0.00172468	0.00106425	0.000232611	0.00196275	0.000209767	0.542224	-1.50957	0.00787242	0.0234299	0.542224
41	histidine kinase	0.000444046	0.00028691	0.000414031	0.00108686	0.00104723	0.000884008	0.000381662	8.34194e-05	0.00100603	0.000107519	0.379374	-2.39042	0.00173732	0.0181351	0.379374
42	peptide chain release factor 1	0.000468633	0.000725297	0.000676271	0.000520044	0.000639379	0.000616063	0.0006234	0.000136256	0.000591829	6.32513e-05	1.05335	0.128178	0.741376	0.764803	1
43	unnamed protein product	0.0151452	0.0162431	0.0104951	0.0102027	0.00983066	0.00829846	0.0139611	0.00305146	0.00944395	0.00100932	1.47831	0.964085	0.112891	0.133877	1
44	glycyl-tRNA synthetase	0.00088464	0.000613026	0.000948772	0.000889523	0.000750882	0.000923189	0.000815479	0.000178238	0.000854531	9.13275e-05	0.9543	-0.115367	0.757934	0.780433	1
45	glucose-6-phosphate isomerase	0.0161361	0.0150454	0.010426	0.00965146	0.0100167	0.00814719	0.0138692	0.00303136	0.0092718	0.000990917	1.49584	0.993158	0.108054	0.128415	1
46	histidyl-tRNA synthetase	0.00689797	0.00445695	0.0064317	0.00584857	0.00606992	0.00493701	0.00592887	0.00129587	0.0056185	0.000600473	1.05524	0.132612	0.733132	0.757706	1
47	D-alanine-D-alanine ligase	0.00140569	0.000908254	0.00131068	0.000749093	0.000887403	0.000920989	0.00120821	0.000264076	0.000852495	9.11098e-05	1.41726	0.860065	0.133611	0.155134	1
48	D-alanyl-alanine synthetase A	0.00198635	0.00286644	0.00307425	0.00170216	0.00201644	0.00209276	0.00264234	0.000577533	0.00193712	0.000207029	1.36406	0.765697	0.158387	0.180133	1
49	4-hydroxy-3-methylbut-2-enyl diphosphate reductase	0.000831946	0.00128759	0.00120056	0.0012053	0.00101744	0.00125092	0.0011067	0.00024189	0.00115789	0.000123749	0.955791	-0.111518	0.765757	0.787028	1
50	4-hydroxy-3-methylbut-2-enyl diphosphate reductase/S1 RNA-biNDing domain protein	0.0013498	0.00144765	0.000935363	0.00084913	0.00100591	0.00104398	0.00124427	0.000271958	0.00096634	0.000103277	1.28761	0.623452	0.211691	0.234977	1
51	fructose 1,6-bisphosphatase II	0.00258668	0.00400337	0.00373276	0.00138971	0.00113033	0.00133903	0.00344094	0.000752081	0.00128636	0.000137479	2.67495	2.42667	0.034667	0.0451647	2.67495
52	GlpX-like protein (Fructose-1,6-bisphosphatase related protein)	0.00861767	0.00556809	0.00803515	0.00482925	0.0057209	0.00593743	0.00740697	0.00161893	0.00549586	0.000587366	1.34774	0.736011	0.167698	0.189557	1
53	phosphotransacetylase	2.66456e-05	4.12391e-05	3.84516e-05	3.10693e-05	3.68058e-05	3.81988e-05	3.54454e-05	7.74726e-06	3.5358e-05	3.77886e-06	1.00247	0.00609431	0.987116	0.990686	1
54	elongation factor Ts	0.0161803	0.0104545	0.0150866	0.0218586	0.0226859	0.0184517	0.0139071	0.00303966	0.0209987	0.00224422	0.662283	-1.01627	0.0353669	0.0459529	0.662283
55	NADH-depeNDent butanol dehydrogenase	0.010594	0.00684503	0.00987787	0.0029477	0.00239753	0.0028402	0.00910562	0.0019902	0.00272848	0.000291604	3.33726	2.97226	0.0287794	0.0389574	3.33726
56	aspartate aminotransferase	0.000355677	0.000513267	0.000550476	0.000888662	0.000922295	0.000750155	0.00047314	0.000103413	0.000853704	9.1239e-05	0.55422	-1.4556	0.00911879	0.0234299	0.55422
57	Sugar kinase, ribokinase family	0.00257081	0.00275718	0.00178149	0.00193764	0.0022954	0.00238228	0.00236983	0.000517969	0.00220511	0.000235669	1.0747	0.177674	0.652937	0.679888	1
58	phosphoribosylaminoimidazole synthetase	0.00294612	0.00274697	0.00190356	0.00317732	0.00306146	0.0025843	0.00253222	0.000553463	0.00294103	0.00031432	0.860997	-0.369117	0.343143	0.37342	1
59	L-lactate dehydrogenase	0.000649834	0.00100574	0.000937757	0.00156721	0.00151006	0.0012747	0.000864444	0.00018894	0.00145066	0.000155038	0.595897	-1.27677	0.0153518	0.0255904	0.595897
60	methionine aminopeptidase	0.00236949	0.00254126	0.00164197	0.00269979	0.00260133	0.00219589	0.00218424	0.000477406	0.002499	0.000267079	0.874045	-0.332022	0.389424	0.41967	1
61	HtrA-like serine protease (with PDZ domain)	0.000387534	0.000599782	0.00055924	0.000460382	0.000388627	0.000477806	0.000515519	0.000112676	0.000442272	4.72675e-05	1.16562	0.377959	0.383525	0.414118	1
62	Endo-1,4-beta glucanase (fused to two ricin-B-like domains)	0.000220892	0.000341872	0.000318763	0.00073114	0.000617185	0.000758812	0.000293843	6.42248e-05	0.000702379	7.50663e-05	0.418354	-2.14921	0.0021995	0.0181351	0.418354
63	Uncharacterized enzyme of thiazol biosynthesis	0.000145601	0.000156156	0.000100896	0.000632236	0.000656164	0.000533696	0.000134218	2.93358e-05	0.000607365	6.49117e-05	0.220984	-3.7233	0.00198013	0.0181351	0.220984
64	Metal-depeNDent protease	2.66456e-05	4.12391e-05	3.84516e-05	0.000167662	0.000206136	0.000198619	3.54454e-05	7.74726e-06	0.000190806	2.03922e-05	0.185767	-4.15143	0.00236674	0.0181351	0.185767
65	response regulator	0.000589662	0.000380995	0.000549804	0.000465414	0.000378548	0.000448442	0.00050682	0.000110775	0.000430801	4.60416e-05	1.17646	0.400797	0.36138	0.39173	1
66	5'-methylthioadenosine/S-adenosylhomocysteine nucleosidase	0.00114497	0.000793427	0.00122798	0.00109764	0.00113918	0.00092656	0.00105546	0.00023069	0.00105446	0.000112695	1.00095	0.00233688	0.995056	0.996089	1
67	electron transfer flavoprotein subunit beta	0.0066773	0.00963582	0.0103344	0.0103524	0.00873888	0.0107442	0.00888249	0.00194143	0.00994516	0.00106288	0.893147	-0.278702	0.464842	0.503378	1
68	2,3,4,5-tetrahydropyridine-2,6-dicarboxylate N-acetyltransferase	0.00556439	0.00596778	0.00385593	0.00510665	0.00431073	0.00529993	0.00512937	0.00112112	0.00490577	0.000524301	1.04558	0.109924	0.77594	0.803625	1
69	ABC-type multidrug transport system, ATPase component	0.00684474	0.00442256	0.00638207	0.00517317	0.00436689	0.00536897	0.00588312	0.00128587	0.00496968	0.000531131	1.1838	0.416147	0.347349	0.383294	1
70	membrane protein	3.84516e-05	2.66456e-05	4.12391e-05	3.10693e-05	3.81988e-05	3.68058e-05	3.54454e-05	7.74726e-06	3.5358e-05	3.77886e-06	1.00247	0.00609431	0.990195	0.994956	1
71	regulatory protein SpoVG	3.14419e-07	4.86622e-07	4.53728e-07	0.000202739	0.000249263	0.000240173	4.18256e-07	9.14176e-08	0.000230725	2.46586e-05	0.00181279	-15.5695	0.0037992	0.0202728	0.00181279
72	preprotein translocase subunit SecA	0.000309927	0.000214769	0.000332396	0.000191412	0.000161579	0.000198657	0.000285697	6.24444e-05	0.000183883	1.96523e-05	1.55369	1.08674	0.0946979	0.118372	1
73	ChW repeat-containing protein	4.35041e-05	4.6658e-05	3.01469e-05	0.000114583	0.00013574	0.000140877	4.0103e-05	8.76525e-06	0.0001304	1.39364e-05	0.307538	-2.90816	0.00150056	0.0189671	0.307538
74	putative surface protein, responsible for cell interaction; contains cell adhesion domain aND ChW-r	7.01527e-05	0.000101235	0.000108574	0.000256681	0.00024732	0.000208773	9.33208e-05	2.0397e-05	0.000237591	2.53924e-05	0.392778	-2.30478	0.00186255	0.0189671	0.392778
75	RecName: Full=Glutamyl-tRNA(Gln) amidotransferase subunit A 2; Short=Glu-ADT subunit A 2MEILDMTVEQL	0.000827864	0.00119467	0.00128128	0.000682306	0.000575962	0.00070813	0.00110127	0.000240703	0.000655466	7.00525e-05	1.68013	1.2797	0.0749588	0.0956435	1
76	unnamed protein product	3.84516e-05	2.66456e-05	4.12391e-05	0.00191497	0.0023544	0.00226854	3.54454e-05	7.74726e-06	0.0021793	0.000232911	0.0162646	-10.1581	0.00387876	0.0202728	0.0162646
77	prolyl-tRNA synthetase	0.00232547	0.00216828	0.00150255	0.00204495	0.00212235	0.00172623	0.00199877	0.000436868	0.00196451	0.000209956	1.01744	0.0426388	0.910611	0.927475	1
78	glutamine synthetase	0.00325216	0.00469311	0.00503333	0.00374073	0.00304255	0.00360432	0.0043262	0.000945571	0.00346254	0.000370056	1.24943	0.549219	0.250398	0.281968	1
79	unnamed protein product	0.00173098	0.00267902	0.00249793	0.00238619	0.0024765	0.00201428	0.00230264	0.000503285	0.00229232	0.00024499	1.0045	0.0110803	0.976592	0.988894	1
80	membrane protein	0.000283686	0.000439057	0.000409378	0.00022813	0.000192574	0.000236764	0.000377373	8.2482e-05	0.000219156	2.34221e-05	1.72194	1.34032	0.0702951	0.0905775	1
81	unnamed protein product	0.00052145	0.000752489	0.000807042	0.000501123	0.000407592	0.000482848	0.00069366	0.000151612	0.000463854	4.95741e-05	1.49543	0.992471	0.108164	0.133607	1
82	phosphomannomutase	0.00276634	0.0017874	0.00257935	0.0018489	0.00156073	0.00191887	0.00237769	0.000519689	0.00177617	0.000189826	1.33867	0.719359	0.173294	0.202337	1
83	lysyl-tRNA synthetase	0.000775399	0.00111896	0.00120008	0.000995996	0.0008101	0.000959675	0.00103148	0.000225448	0.000921924	9.853e-05	1.11883	0.276927	0.501637	0.539311	1
84	oligopeptide ABC transporter substrate-biNDing protein	0.00133469	0.00143145	0.000924897	0.00285442	0.00240953	0.00296245	0.00123035	0.000268915	0.00274213	0.000293063	0.448683	-1.97659	0.00282828	0.0199367	0.448683
85	2-oxoacid:ferredoxin oxidoreductase, alpha subunit	0.00103506	0.000717263	0.0011101	0.000801327	0.000651765	0.000772105	0.000954142	0.000208545	0.000741732	7.92721e-05	1.28637	0.621074	0.212796	0.243562	1
86	pyruvate kinase PykA	0.0162994	0.0174811	0.011295	0.00783221	0.00962949	0.00927833	0.0150252	0.00328403	0.00891334	0.000952607	1.68569	1.28785	0.0742967	0.0949339	1
87	Adenylosuccinate synthase	0.0021727	0.00313536	0.00336266	0.00292045	0.00246527	0.00303098	0.00289024	0.000631716	0.00280556	0.000299843	1.03018	0.073339	0.847919	0.869554	1
88	Iron-regulated ABC-type transporter membrane component (SufB)	0.0120061	0.00775747	0.0111946	0.00844281	0.00686702	0.00813492	0.0103194	0.0022555	0.00781492	0.000835214	1.32048	0.685612	0.185535	0.215399	1
89	phosphoglycerate kinase	0.0439949	0.0284262	0.0410211	0.0313553	0.032542	0.0264683	0.0378141	0.00826496	0.0301219	0.00321926	1.25537	0.56091	0.243682	0.275295	1
90	flavoprotein	0.00128372	0.000829442	0.00119694	0.00168496	0.00142234	0.00174873	0.00110337	0.000241161	0.00161867	0.000172995	0.681649	-0.945187	0.0449569	0.0611718	1
91	protein-arginine kinase	0.00192065	0.00124098	0.00179083	0.00271208	0.00321283	0.00333443	0.00165082	0.000360818	0.00308645	0.000329862	0.534862	-1.54328	0.00720091	0.0260244	0.534862
92	DTDP-D-glucose 4,6-dehydratase	0.00736911	0.00687099	0.00476137	0.00588673	0.00697364	0.00723758	0.00633382	0.00138437	0.00669932	0.000715985	0.945443	-0.138363	0.711863	0.742412	1
93	Electron transfer flavoprotein alpha-subunit	0.0134745	0.00933739	0.0144514	0.0113496	0.0117791	0.00958063	0.0124211	0.00271486	0.0109031	0.00116526	1.13922	0.321477	0.445301	0.483721	1
94	signal recognition particle-docking protein FtsY	0.000658663	0.000425579	0.000614141	0.000462082	0.000479571	0.000390062	0.000566128	0.000123738	0.000443905	4.74421e-05	1.27533	0.599826	0.223039	0.254109	1
95	quinolinate synthase A	0.000446169	0.000478514	0.00030918	0.000248815	0.000294756	0.000305911	0.000411288	8.98945e-05	0.000283161	3.02626e-05	1.45249	0.920617	0.120848	0.148223	1
96	deoxyribonuclease HsdR	0.000834249	0.00120388	0.00129116	0.00121173	0.00116754	0.000985567	0.00110976	0.000242559	0.00112161	0.000119871	0.989435	-0.0261951	0.944426	0.95818	1
97	cysteine synthase/cystathionine beta-synthase CysK	0.00262005	0.00378092	0.00405502	0.00343544	0.00356546	0.00289999	0.00348533	0.000761783	0.0033003	0.000352717	1.05606	0.134536	0.729572	0.759366	1
98	unnamed protein product	2.66456e-05	4.12391e-05	3.84516e-05	3.10693e-05	3.68058e-05	3.81988e-05	3.54454e-05	7.74726e-06	3.5358e-05	3.77886e-06	1.00247	0.00609431	0.990195	0.994956	1
99	fructose-bisphosphate aldolase	0.0253467	0.0271842	0.0175644	0.0123031	0.0151263	0.0145747	0.0233651	0.00510688	0.0140013	0.00149638	1.66878	1.26297	0.0763534	0.0970673	1
100	3-hydroxybutyryl-CoA dehydratase	0.0719934	0.049889	0.0772126	0.0318302	0.0391344	0.0377073	0.066365	0.0145053	0.036224	0.00387141	1.83207	1.49322	0.0607701	0.0795799	1
101	chromosome coNDensation protein CrcB	4.12391e-05	3.84516e-05	2.66456e-05	3.10693e-05	3.81988e-05	3.68058e-05	3.54454e-05	7.74726e-06	3.5358e-05	3.77886e-06	1.00247	0.00609431	0.990195	0.994956	1
102	triosephosphate isomerase	0.0103683	0.00669923	0.00966747	0.0069929	0.00673789	0.00568773	0.00891167	0.00194781	0.00647284	0.000691781	1.37678	0.788593	0.151743	0.179379	1
103	NifU-related domain containing protein	0.0144938	0.0224319	0.0209156	0.0112596	0.0138434	0.0133386	0.0192805	0.0042141	0.0128139	0.00136947	1.50466	1.00764	0.105776	0.131434	1
104	nitroreductase	0.00125209	0.00080901	0.00116746	0.000747614	0.00091917	0.000885651	0.00107619	0.000235221	0.000850812	9.09299e-05	1.2649	0.579555	0.233474	0.264909	1
105	3-hydroxybutyryl-CoA dehydrogenase	0.0866871	0.125096	0.134165	0.0459181	0.047656	0.0387614	0.115316	0.0252044	0.0441118	0.00471442	2.61417	2.36998	0.0354919	0.0497839	2.61417
106	unnamed protein product	0.000929966	0.000997385	0.000644436	0.000936138	0.000902	0.000761415	0.000857262	0.000187371	0.000866518	9.26085e-05	0.989319	-0.0264847	0.943811	0.95818	1
107	acetoacetate decarboxylase (plasmid)	0.0150668	0.0217424	0.0233186	0.016918	0.0200417	0.0208002	0.0200426	0.00438068	0.0192533	0.00205769	1.04099	0.0990866	0.796906	0.82208	1
108	ribulose-phosphate 3-epimerase	2.66456e-05	4.12391e-05	3.84516e-05	3.81988e-05	3.68058e-05	3.10693e-05	3.54454e-05	7.74726e-06	3.5358e-05	3.77886e-06	1.00247	0.00609431	0.990195	0.994956	1
109	3-methyl-2-oxobutanoate hydroxymethyltransferase	0.00140799	0.00203183	0.00217913	0.0016143	0.00131301	0.00155544	0.00187299	0.000409376	0.00149425	0.000159697	1.25346	0.557165	0.245807	0.277096	1
110	transcriptional regulator	0.000728838	0.00105177	0.00112801	0.000961383	0.000997768	0.000811542	0.000969539	0.000211911	0.000923564	9.87053e-05	1.04978	0.119815	0.757092	0.785661	1
111	Pyruvate:ferredoxin oxidoreductase	0.120723	0.112563	0.0780025	0.185789	0.220092	0.228422	0.103763	0.0226793	0.211434	0.0225969	0.490758	-1.75553	0.00432615	0.0202728	0.490758
112	ABC transporter ATPase	2.66456e-05	4.12391e-05	3.84516e-05	0.00316353	0.00267047	0.00328326	3.54454e-05	7.74726e-06	0.00303909	0.0003248	0.0116632	-10.9783	0.00385849	0.0202728	0.0116632
113	threonyl-tRNA synthetase	0.000599279	0.000387209	0.00055877	0.000629136	0.00053108	0.000652948	0.000515086	0.000112582	0.000604388	6.45935e-05	0.852244	-0.394318	0.314487	0.35111	1
114	Aconitase A	0.000866857	0.00125094	0.00134162	0.000120609	9.80981e-05	0.000116211	0.00115314	0.00025204	0.000111639	1.19314e-05	10.3292	5.75875	0.0187811	0.0321216	10.3292
115	malate dehydrogenase	0.00252336	0.00390537	0.00364139	0.00386958	0.00326647	0.00401603	0.00335671	0.00073367	0.00371736	0.00039729	0.902981	-0.251696	0.507091	0.544615	1
116	unnamed protein product	0.000575377	0.000536484	0.000371765	0.000257651	0.000305223	0.000316775	0.000494542	0.000108091	0.000293217	3.13373e-05	1.68661	1.28919	0.0741893	0.0949339	1
117	NADP-dependent glyceraldehyde-3-phosphate dehydrogenase	2.66456e-05	4.12391e-05	3.84516e-05	0.000737625	0.000622659	0.000765542	3.54454e-05	7.74726e-06	0.000708609	7.57321e-05	0.0500212	-7.38734	0.00388175	0.0202728	0.0500212
118	UDP-N-acetylmuramate-alanine ligase	0.000909133	0.000975042	0.000629999	0.000687695	0.000713722	0.000580511	0.000838058	0.000183173	0.000660642	7.06057e-05	1.26855	0.586671	0.229736	0.26095	1
119	unnamed protein product	0.00147029	0.000949992	0.00137091	0.000372564	0.000441353	0.000458057	0.00126373	0.000276211	0.000423992	4.53138e-05	2.98055	2.69347	0.0313934	0.0452497	2.98055
120	Pyruvate kinase	0.0158109	0.0147422	0.0102158	0.0238683	0.0229979	0.0194134	0.0135896	0.00297027	0.0220932	0.00236119	0.615106	-1.19853	0.0195614	0.0327066	0.615106
121	O-acetylhomoserine sulfhydrylase	0.000976531	0.00151136	0.0014092	0.00120645	0.000981273	0.00116245	0.00129903	0.000283928	0.00111672	0.000119349	1.16325	0.372955	0.388587	0.426548	1
122	O-acetylhomoserine aminocarboxypropyltransferase	0.00336633	0.00217507	0.00313878	0.00151929	0.0017998	0.00186792	0.00289339	0.000632404	0.001729	0.000184786	1.67344	1.26986	0.0757732	0.096447	1
123	serine--tRNA ligase	0.00310965	0.00448744	0.00481276	0.00447486	0.00431168	0.00363966	0.00413662	0.000904134	0.00414207	0.00044268	0.998685	-0.00324568	0.993128	0.995987	1
124	UDP-N-acetylglucosamine 1-carboxyvinyltransferase	0.000868589	0.00125344	0.0013443	0.000601178	0.000712178	0.000739132	0.00115544	0.000252544	0.000684163	7.31194e-05	1.68884	1.29245	0.073928	0.0947911	1
125	S-layer protein	4.12391e-05	2.66456e-05	3.84516e-05	3.10693e-05	3.81988e-05	3.68058e-05	3.54454e-05	7.74726e-06	3.5358e-05	3.77886e-06	1.00247	0.00609431	0.990195	0.994956	1
126	Cystathionine gamma-synthase	0.00453349	0.00422705	0.0029292	0.00453763	0.00557889	0.00537544	0.00389658	0.00085167	0.00516399	0.000551898	0.754568	-0.694535	0.107948	0.133498	1
127	butanol dehydrogenase	0.0112014	0.00723749	0.0104442	0.00808352	0.00957603	0.00993846	0.00962769	0.00210431	0.00919934	0.000983173	1.04656	0.112247	0.771488	0.799807	1
128	NADH-depeNDent butanol dehydrogenase B (BDH II)	0.00476231	0.00687235	0.00737056	0.00403694	0.00328348	0.00388973	0.00633507	0.00138465	0.00373671	0.000399359	1.69536	1.30195	0.0731781	0.0939448	1
129	acyl-CoA dehydrogenase short-chain specific	0.00663737	0.0095782	0.0102726	0.0070157	0.00592223	0.00728122	0.00882938	0.00192982	0.00673972	0.000720303	1.31005	0.666068	0.193224	0.222623	1
130	3-oxoacyl-ACP synthase	0.000817813	0.000762533	0.00052841	0.000525631	0.000443707	0.000545525	0.000702919	0.000153636	0.000504954	5.39666e-05	1.39204	0.815788	0.144404	0.172066	1
131	Glyceraldehyde 3-phosphate dehydrogenase, gene gapC	0.01766	0.0164663	0.0114106	0.0543457	0.0442025	0.0523639	0.015179	0.00331765	0.050304	0.00537621	0.301745	-2.95506	0.00152055	0.0189671	0.301745
132	butyrate kinase	0.0129428	0.0200315	0.0186774	0.0127691	0.0156993	0.0151268	0.0172173	0.00376315	0.0145317	0.00155307	1.18481	0.418234	0.345492	0.382052	1
133	branched-chain amino acid aminotransferase	0.00231857	0.00149809	0.00216185	0.00575904	0.00486144	0.00597701	0.00199284	0.000435571	0.0055325	0.000591282	0.360205	-2.5183	0.00161132	0.0189671	0.360205
134	Butyryl-CoA dehydrogenase	0.0202342	0.0313162	0.0291994	0.0364336	0.0307551	0.0378125	0.0269166	0.00588313	0.0350004	0.00374064	0.769038	-0.647687	0.12761	0.155242	1
135	Formate-tetrahydrofolate ligase	0.00138899	0.00148968	0.000962521	0.00147173	0.00174347	0.00180946	0.0012804	0.000279854	0.00167489	0.000179002	0.764468	-0.662389	0.121073	0.148326	1
136	Glycine hydroxymethyltransferase	0.00122736	0.000850518	0.00131634	0.000775098	0.000952961	0.000918209	0.0011314	0.000247289	0.000882089	9.42727e-05	1.28264	0.613916	0.216171	0.246884	1
137	Pyrimidine-nucleoside phosphorylase	0.00126551	0.00081768	0.00117997	0.000380078	0.000309139	0.000366218	0.00108772	0.000237742	0.000351812	3.75996e-05	3.09177	2.78383	0.0304705	0.0443477	3.09177
138	Competence-damage iNDucible protein, CINA	0.00235027	0.00252065	0.00162866	0.00253942	0.00300829	0.00312215	0.00216652	0.000473534	0.00288996	0.000308862	0.749674	-0.710583	0.101952	0.127136	1
139	L-aspartate oxidase	0.000561139	0.000388851	0.000601819	0.000529377	0.000627119	0.000650854	0.00051727	0.000113059	0.00060245	6.43865e-05	0.85861	-0.375966	0.335137	0.371782	1
140	acetate kinase	0.00141745	0.00219377	0.00204548	0.000738847	0.000766811	0.000623691	0.00188557	0.000412126	0.000709783	7.58576e-05	2.65654	2.40964	0.0349093	0.0491647	2.65654
141	NADH-rubredoxin oxidoreductase	0.00137855	0.00128537	0.000890716	0.00135571	0.00166681	0.00160602	0.00118488	0.000258977	0.00154284	0.000164891	0.767982	-0.651076	0.126072	0.15355	1
142	cyclopropane fatty acid synthase	0.00162468	0.0025145	0.00234453	0.00448658	0.0037873	0.00465638	0.00216124	0.000472378	0.00431009	0.000460638	0.501437	-1.70243	0.00487105	0.0215689	0.501437
143	aminotransferase	0.00124806	0.00180104	0.00193161	0.00615051	0.00728612	0.00756188	0.00166024	0.000362875	0.00699951	0.000748067	0.237193	-3.54871	0.00183763	0.0189671	0.237193
144	3-deoxy-7-phosphoheptulonate synthase	0.000379763	0.000407294	0.000263163	0.00130355	0.00125601	0.00106025	0.000350073	7.6515e-05	0.0012066	0.000128955	0.290131	-3.05186	0.00154713	0.0189671	0.290131
145	ABC transporter, ATP-biNDing protein	0.000511095	0.000737547	0.000791016	0.000616239	0.000501222	0.000593766	0.000679886	0.000148602	0.000570409	6.09621e-05	1.19193	0.433014	0.332688	0.369457	1
146	GGGtGRT protein	0.0045073	0.00420263	0.00291228	0.00266544	0.00216796	0.00256824	0.00387407	0.000846751	0.00246722	0.000263682	1.57022	1.11284	0.0914874	0.114909	1
147	ADP-ribose pyrophosphatase	0.000631805	0.000677608	0.00043782	0.000192443	0.000227975	0.000236603	0.000582411	0.000127297	0.000219007	2.34063e-05	2.65932	2.41222	0.0348721	0.0491647	2.65932
148	methionyl-tRNA formyltransferase	0.000407933	0.000282684	0.000437506	0.000333988	0.000321808	0.000271651	0.000376041	8.21907e-05	0.000309149	3.30401e-05	1.21637	0.483086	0.293478	0.328708	1
149	HtrA-like serine protease	0.000365754	0.000527809	0.000566073	0.000613924	0.000499339	0.000591536	0.000486545	0.000106344	0.000568266	6.07331e-05	0.856193	-0.382917	0.327177	0.364499	1
150	2-nitropropane dioxygenase	0.0018058	0.00193671	0.00125136	0.00115589	0.00119963	0.000975731	0.00166462	0.000363834	0.00111042	0.000118675	1.4991	0.998517	0.107202	0.132732	1
151	nicotinate-nucleotide pyrophosphorylase	0.00125029	0.00134093	0.00086641	0.000496226	0.000587848	0.000610096	0.00115254	0.00025191	0.000564723	6.03544e-05	2.0409	1.75944	0.0493725	0.0664874	1
152	pantothenate synthetase	0.000270578	0.000174827	0.000252288	0.000326226	0.000314329	0.000265338	0.000232565	5.08313e-05	0.000301964	3.22722e-05	0.770173	-0.64405	0.12928	0.157091	1
153	aldo/keto reductase	0.00541596	0.0058086	0.00375308	0.00330759	0.0039183	0.00406659	0.00499255	0.00109121	0.00376416	0.000402292	1.32634	0.696538	0.181434	0.211369	1
154	chemotaxis protein CheY	0.00201959	0.00139951	0.002166	0.00221556	0.00229942	0.00187025	0.0018617	0.000406909	0.00212841	0.000227472	0.874692	-0.330198	0.39183	0.429205	1
155	phosphate butyryltransferase	0.00132823	0.000858203	0.00123845	0.00908761	0.00943156	0.00767122	0.00114163	0.000249524	0.00873013	0.000933027	0.130769	-5.01726	0.00309841	0.0201331	0.130769
156	D-amino acid aminotransferase	2.66456e-05	4.12391e-05	3.84516e-05	0.000594465	0.000501812	0.000616964	3.54454e-05	7.74726e-06	0.000571081	6.10339e-05	0.0620673	-6.85518	0.00382405	0.0202728	0.0620673
157	hydrolase	0.000288798	0.000269276	0.000186599	0.000563951	0.000668077	0.000693362	0.000248224	5.4254e-05	0.000641797	6.85916e-05	0.386765	-2.34284	0.00180176	0.0189671	0.386765
158	DNA-biNDing response regulator	0.00144093	0.000998514	0.00154539	0.00112748	0.000917041	0.00108636	0.00132828	0.000290319	0.00104363	0.000111537	1.27275	0.594824	0.225552	0.256477	1
159	30S ribosomal protein S2	0.000568773	0.000880282	0.000820779	3.68058e-05	3.10693e-05	3.81988e-05	0.000756611	0.000165371	3.5358e-05	3.77886e-06	21.3986	7.55509	0.0170357	0.0307467	21.3986
160	deoxyribose-phosphate aldolase	0.000269712	0.000251481	0.000174268	3.68058e-05	3.81988e-05	3.10693e-05	0.00023182	5.06686e-05	3.5358e-05	3.77886e-06	6.55638	4.63773	0.0209766	0.0338969	6.55638
161	keto-hydroxyglutarate-aldolase/keto-deoxy-phosphogluconate aldolase	0.000110579	7.66275e-05	0.000118595	0.000424338	0.000502686	0.000521712	0.000101934	2.22796e-05	0.000482912	5.16109e-05	0.211082	-3.83636	0.00207613	0.0189671	0.211082
162	deoxycytidine triphosphate deaminase	5.3117e-05	3.68083e-05	5.69677e-05	0.00035013	0.000284781	0.000337362	4.89643e-05	1.07021e-05	0.000324091	3.4637e-05	0.151082	-4.66115	0.0028173	0.0199367	0.151082
163	transcription antitermination protein NusG	0.000989459	0.00142786	0.00153137	0.00200331	0.00193025	0.0016294	0.00131623	0.000287687	0.00185432	0.000198179	0.709819	-0.845315	0.0634235	0.0827435	1
164	ribosome-associated protein Y (PSrp-1)	0.000112311	0.000104719	7.25668e-05	0.00126126	0.001309	0.00106468	9.65321e-05	2.10989e-05	0.00121165	0.000129494	0.0796702	-6.2394	0.00369721	0.0202728	0.0796702
165	membrane protein	0.000269292	0.000251089	0.000173996	3.68058e-05	3.10693e-05	3.81988e-05	0.000231459	5.05896e-05	3.5358e-05	3.77886e-06	6.54616	4.63388	0.0209869	0.0338969	6.54616
166	50S ribosomal protein L10	0.00299901	0.00321642	0.00207821	0.00128859	0.00133736	0.00108775	0.00276455	0.000604243	0.0012379	0.0001323	2.23325	1.98157	0.0429551	0.058754	1
167	Nitroreductase family protein	4.68644e-05	7.25314e-05	6.76286e-05	3.10693e-05	3.81988e-05	3.68058e-05	6.23415e-05	1.36259e-05	3.5358e-05	3.77886e-06	1.76315	1.39865	0.066071	0.0857467	1
168	DUTPase, dut	3.84516e-05	4.12391e-05	2.66456e-05	0.000318685	0.000259205	0.000307064	3.54454e-05	7.74726e-06	0.000294984	3.15263e-05	0.12016	-5.22592	0.00323208	0.0202728	0.12016
169	phosphoribosylaminoimidazole carboxylase catalytic subunit	2.66456e-05	4.12391e-05	3.84516e-05	0.00512183	0.00493506	0.00416588	3.54454e-05	7.74726e-06	0.00474092	0.000506683	0.00747649	-12.075	0.00383588	0.0202728	0.00747649
170	sporulation protein	3.84516e-05	4.12391e-05	2.66456e-05	3.68058e-05	3.81988e-05	3.10693e-05	3.54454e-05	7.74726e-06	3.5358e-05	3.77886e-06	1.00247	0.00609431	0.990195	0.994956	1
171	Predicted tRNA-methylase (SpoU class)	0.00150619	0.00140437	0.000973184	0.0014756	0.00124562	0.00153145	0.00129458	0.000282955	0.00141756	0.0001515	0.913248	-0.223812	0.553514	0.590227	1
172	heat-shock protein	0.000834339	0.0012913	0.00120401	3.81988e-05	3.68058e-05	3.10693e-05	0.00110988	0.000242585	3.5358e-05	3.77886e-06	31.3899	8.50008	0.0165499	0.0304275	31.3899
173	molecular chaperone	0.144411	0.0933073	0.134649	0.0786632	0.0931873	0.0967142	0.124122	0.0271292	0.0895216	0.00956756	1.38651	0.805958	0.14699	0.174353	1
174	beta-D-galactosidase	0.000851691	0.00122905	0.00131815	3.10693e-05	3.81988e-05	3.68058e-05	0.00113296	0.00024763	3.5358e-05	3.77886e-06	32.0427	8.55084	0.016529	0.0304275	32.0427
175	unknown, partial	3.56519e-05	5.14482e-05	5.5178e-05	0.000171782	0.000211201	0.000203499	4.7426e-05	1.03658e-05	0.000195494	2.08933e-05	0.242595	-3.49317	0.00180529	0.0189671	0.242595
176	transcriptional regulator	6.62091e-05	0.000102471	9.55444e-05	0.000551969	0.00046594	0.00057286	8.80748e-05	1.92504e-05	0.000530256	5.66708e-05	0.166099	-4.42744	0.00261906	0.0199367	0.166099
177	elongation factor P	0.000931246	0.000868298	0.000601701	3.10693e-05	3.81988e-05	3.68058e-05	0.000800415	0.000174945	3.5358e-05	3.77886e-06	22.6375	7.6939	0.0169513	0.0307109	22.6375
178	ATP-depeNDent Clp protease proteolytic subunit	0.00907087	0.00586092	0.00845772	0.00584817	0.00719016	0.00692796	0.0077965	0.00170407	0.00665543	0.000711295	1.17145	0.390273	0.371391	0.408961	1
179	dTDP-4-dehydrorhamnose 3,5-epimerase	3.84516e-05	2.66456e-05	4.12391e-05	0.00414388	0.00509479	0.004909	3.54454e-05	7.74726e-06	0.00471589	0.000504008	0.00751617	-12.0619	0.00383611	0.0202728	0.00751617
180	Single straND DNA biNDing protein, SSB	2.66456e-05	4.12391e-05	3.84516e-05	0.00159194	0.00129482	0.00153389	3.54454e-05	7.74726e-06	0.00147355	0.000157485	0.0240545	-9.19299	0.0039021	0.0202728	0.0240545
181	transcription elongation factor GreA	0.000439211	0.000633813	0.000679761	3.81988e-05	3.68058e-05	3.10693e-05	0.000584261	0.000127701	3.5358e-05	3.77886e-06	16.5242	6.91755	0.0174989	0.0312587	16.5242
182	rubrerythrin	0.0182916	0.0126755	0.0196177	0.00809712	0.0068351	0.00840357	0.0168616	0.00368541	0.0077786	0.000831332	2.16769	1.90808	0.0448508	0.0611261	1
183	Thiol peroxidase, TPX	0.000689164	0.000445286	0.000642579	3.10693e-05	3.68058e-05	3.81988e-05	0.000592343	0.000129468	3.5358e-05	3.77886e-06	16.7527	6.95143	0.0174709	0.0312587	16.7527
184	ssDNA-biNDing protein	0.0012163	0.000785881	0.00113408	0.000258217	0.00031747	0.000305893	0.00104542	0.000228496	0.00029386	3.14061e-05	3.55755	3.12991	0.0275658	0.0411518	3.55755
185	peptide deformylase	2.66456e-05	4.12391e-05	3.84516e-05	3.81988e-05	3.10693e-05	3.68058e-05	3.54454e-05	7.74726e-06	3.5358e-05	3.77886e-06	1.00247	0.00609431	0.990195	0.994956	1

## Sheet: Phe 2
Spot No.	Protein Name	Phe 2_1	Phe 2_2	Phe 2_3	Con 2_1	Con 2_2	Con 2_3	AVG(Phe_2)	sd(Phe_2)	AVG(Con_2)	sd(Con_2)	Fold Change(FC)	log1.5_FC	Pvalue	fdr	adjFC(IF<0.05, reture FC, else reture 1)
1	molecular chaperone DnaK	0.0292971	0.0277341	0.0212019	0.0030645	0.00234271	0.00323719	0.0260777	0.00429429	0.00288147	0.0004745	9.05014	5.43272	0.0105191	0.0260244	9.05014
2	FKBP-type peptidyl-prolyl cis-transisomerase (trigger factor)	0.0108267	0.0102491	0.00783514	0.00660498	0.00477993	0.00625262	0.009637	0.00158695	0.00587917	0.000968142	1.63918	1.21883	0.0337908	0.0477826	1.63918
3	Predicted membrane protein	0.00173317	0.00164071	0.00125427	0.000667863	0.0007055	0.00051056	0.00154272	0.000254044	0.000627974	0.00010341	2.45666	2.21672	0.014458	0.0286036	2.45666
4	Protein containing cell adhesion domain	0.00157187	0.00148801	0.00113754	0.000725032	0.000765891	0.000554264	0.00139914	0.0002304	0.000681729	0.000112262	2.05234	1.77322	0.0181166	0.0316121	2.05234
5	flagellar hook protein FlgE	0.000888939	0.000841516	0.000643312	0.000219455	0.000287069	0.000303247	0.000791256	0.000130299	0.000269924	4.44492e-05	2.93141	2.65247	0.0129449	0.0272622	2.93141
6	chaperonin GroEL	0.0267004	0.025276	0.0193227	0.200709	0.153436	0.21202	0.0237664	0.00391369	0.188721	0.0310773	0.125934	-5.11018	0.0106899	0.0261816	0.125934
7	Enolase	0.00447658	0.00423777	0.00323964	0.000879882	0.00121584	0.00115097	0.00398466	0.000656167	0.00108223	0.000178214	3.6819	3.21465	0.0120391	0.0266606	3.6819
8	phosphopyruvate hydratase	0.00285995	0.00270738	0.00206971	0.00247867	0.00189487	0.00261836	0.00254568	0.000419205	0.00233063	0.000383792	1.09227	0.217673	0.548277	0.58524	1
9	Endoglucanase	0.000801821	0.000759046	0.000580266	0.000230836	0.000243845	0.000176467	0.000713711	0.000117529	0.000217049	3.57422e-05	3.28825	2.93577	0.0124062	0.0269532	3.28825
10	ATP F0F1 synthase subunit beta	0.00295713	0.00279938	0.00214003	0.00478941	0.00661808	0.00626502	0.00263218	0.000433449	0.00589084	0.000970062	0.446826	-1.98682	0.01593	0.02969	0.446826
11	Conserved hypothetical protein	0.000996181	0.000943037	0.000720921	0.000510718	0.000483472	0.000369599	0.000886713	0.000146018	0.000454596	7.48597e-05	1.95055	1.64777	0.0199969	0.0330051	1.95055
12	polysaccharide deacetylase	0.000930372	0.000880739	0.000673297	0.000265035	0.000250896	0.000191802	0.000828136	0.000136372	0.000235911	3.88482e-05	3.51037	3.09699	0.0121798	0.0267394	3.51037
13	flagellin family hook-associated protein	0.0159603	0.0151089	0.0115503	0.00685662	0.00896913	0.00947458	0.0142065	0.00233943	0.00843345	0.00138876	1.68454	1.28616	0.0304016	0.0443092	1.68454
14	flagellin	0.00167177	0.00158259	0.00120984	0.00116967	0.00110727	0.000846471	0.00148807	0.000245045	0.00104114	0.000171447	1.42927	0.88088	0.0679082	0.0878268	1
15	hypothetical protein CA_C0057	0.0154672	0.014642	0.0111934	0.00289953	0.00400661	0.00379287	0.0137675	0.00226714	0.00356634	0.00058728	3.86041	3.33142	0.0119148	0.0266606	3.86041
16	hypothetical protein CA_C1886	0.00969355	0.00917642	0.00701508	0.023203	0.0219651	0.0167916	0.00862835	0.00142086	0.0206532	0.00340103	0.417772	-2.15264	0.0148023	0.0289128	0.417772
17	hypothetical protein	0.00877414	0.00830605	0.00634971	0.0012231	0.00129203	0.000935022	0.00780997	0.00128609	0.00115005	0.000189382	6.79098	4.72444	0.0109085	0.0262659	6.79098
18	hypothetical protein CA_C1892	0.0132278	0.0125221	0.00957276	0.00270845	0.00374258	0.00354292	0.0117742	0.0019389	0.00333132	0.000548578	3.5344	3.11382	0.0121587	0.0267394	3.5344
19	Conserved hypothetical protein	0.00781428	0.00739741	0.00565508	0.00340982	0.00446038	0.00471174	0.00695559	0.0011454	0.00419398	0.000690636	1.65847	1.24769	0.0322545	0.0460464	1.65847
20	Stage V sporulation protein G	0.00993524	0.00940522	0.00718999	0.00429777	0.00562191	0.00593873	0.00884348	0.00145628	0.00528614	0.000870485	1.67296	1.26914	0.0311955	0.0451513	1.67296
21	elongation factor G	0.00469857	0.00444791	0.00340029	0.0024928	0.00344459	0.00326083	0.00418226	0.000688705	0.00306607	0.0005049	1.36404	0.765671	0.09235	0.115853	1
22	zinc-depeNDent peptidase	4.70194e-05	4.4511e-05	3.40272e-05	0.000131132	0.000181201	0.000171534	4.18525e-05	6.89199e-06	0.000161289	2.65599e-05	0.259488	-3.32715	0.0119093	0.0266606	0.259488
23	peptidase M16	0.00231539	0.00219187	0.00167562	0.00100965	0.00106655	0.000771844	0.00206096	0.000339385	0.000949347	0.000156332	2.17093	1.91176	0.0165843	0.0304275	2.17093
24	phenylalanyl-tRNA synthetase subunit beta	0.00215185	0.00203705	0.00155726	0.00070002	0.000535143	0.000739469	0.00191539	0.000315413	0.00065821	0.00010839	2.91	2.63439	0.0129878	0.0272622	2.91
25	chaperone protein HtpG	0.00101465	0.00096052	0.000734287	0.00106375	0.0011237	0.000813206	0.000903153	0.000148725	0.00100022	0.000164709	0.902954	-0.25177	0.491278	0.528719	1
26	Molecular chaperone, HSP90 family	0.00190484	0.00180322	0.0013785	0.00121651	0.001681	0.00159132	0.00169552	0.000279207	0.00149628	0.000246397	1.13316	0.308314	0.407269	0.44565	1
27	heat shock protein 90	0.0019059	0.00180423	0.00137927	0.00347421	0.00367	0.00265593	0.00169647	0.000279363	0.00326671	0.00053794	0.519319	-1.61601	0.0205695	0.0336388	0.519319
28	phosphoenolpyruvate-protein phosphotransferase	0.00862325	0.00816322	0.00624052	0.00815265	0.00861209	0.00623244	0.00767566	0.00126398	0.00766572	0.00126234	1.0013	0.00319514	0.992774	0.995987	1
29	TYPA/BIPA type GTPase	0.00300514	0.00284482	0.00217478	0.00196047	0.00141876	0.00185588	0.00267491	0.000440486	0.00174504	0.000287361	1.53287	1.05346	0.0458291	0.0621967	1
30	Transketolase	0.00119994	0.00113593	0.000868382	0.000625025	0.000660248	0.000477812	0.00106809	0.000175885	0.000587695	9.67775e-05	1.81741	1.47341	0.0237908	0.0367773	1.81741
31	GTP-biNDing protein	0.000950158	0.000899469	0.000687616	0.000190424	0.000201155	0.000145573	0.000845748	0.000139272	0.00017905	2.94848e-05	4.72352	3.82907	0.0114904	0.0264761	4.72352
32	ATP F0F1 synthase subunit alpha	0.00749287	0.00709314	0.00542248	0.00709273	0.0051329	0.00671435	0.00666949	0.00109829	0.00631333	0.00103964	1.05642	0.135354	0.704281	0.735239	1
33	2,3-bpg-iNDepeNDent phosphoglycerate mutase, partial	0.0138472	0.0131085	0.010021	0.0057206	0.00748312	0.00790482	0.0123256	0.00202969	0.00703618	0.00115867	1.75174	1.38264	0.0265688	0.0400755	1.75174
34	Iron-regulated ABC transporter permease SufB	0.0127918	0.0121093	0.0092572	0.00570405	0.00539975	0.00412794	0.0113861	0.00187498	0.00507724	0.000836086	2.24257	1.99185	0.0158898	0.02969	2.24257
35	ChW repeat-containing protein	0.00131739	0.00124711	0.000953375	0.000459073	0.000634354	0.000600512	0.00117262	0.0001931	0.000564646	9.29821e-05	2.07674	1.80237	0.0177533	0.0314248	2.07674
36	2-hydroxy-acid oxidase	0.00203969	0.00193088	0.00147609	0.000812278	0.000858053	0.000620961	0.00181555	0.000298973	0.000763764	0.000125771	2.37711	2.13554	0.0149017	0.0289448	2.37711
37	Chain V, Crystal Structure Of Aminopeptidase I From	0.00400705	0.00379328	0.00289984	0.00151468	0.00115792	0.00160003	0.00356672	0.000587343	0.00142421	0.000234529	2.50435	2.26414	0.0142294	0.0285956	2.50435
38	FAD/FMN-containing dehydrogenase	0.00262411	0.00248412	0.00189903	0.00155022	0.00112187	0.00146752	0.00233576	0.000384636	0.00137987	0.000227227	1.69274	1.29813	0.0298664	0.0437206	1.69274
39	hypothetical protein CA_C0230	0.00605884	0.00573561	0.00438469	0.00167592	0.00231582	0.00219227	0.00539305	0.00088809	0.00206134	0.000339447	2.61629	2.37198	0.0137799	0.0280156	2.61629
40	phage head portal protein	0.00376722	0.00356625	0.00272628	0.00121563	0.00159017	0.00167978	0.00335325	0.00055219	0.00149519	0.000246218	2.24269	1.99197	0.0158888	0.02969	2.24269
41	histidine kinase	0.000881491	0.000834465	0.000637922	0.000787654	0.000832041	0.000602136	0.000784626	0.000129207	0.000740611	0.000121959	1.05943	0.142386	0.690032	0.722528	1
42	peptide chain release factor 1	0.00138607	0.00131213	0.00100308	0.000754572	0.000576846	0.000797095	0.00123376	0.000203168	0.000709504	0.000116836	1.73891	1.3645	0.0272117	0.0407981	1.73891
43	unnamed protein product	0.009191	0.00870068	0.00665139	0.00465987	0.00337228	0.00441127	0.00818102	0.00134719	0.0041478	0.000683032	1.97237	1.67521	0.0195362	0.0327066	1.97237
44	glycyl-tRNA synthetase	0.00167381	0.00158452	0.00121132	0.001253	0.00118616	0.000906779	0.00148988	0.000245344	0.00111531	0.000183662	1.33584	0.714151	0.107171	0.132732	1
45	glucose-6-phosphate isomerase	0.00409643	0.0038779	0.00296453	0.00422181	0.00583376	0.00552254	0.00364628	0.000600445	0.0051927	0.000855098	0.702194	-0.87195	0.0694562	0.089607	1
46	histidyl-tRNA synthetase	0.00853752	0.00808206	0.00617848	0.00694013	0.00502247	0.00656989	0.00759936	0.00125141	0.0061775	0.00101727	1.23017	0.510896	0.204361	0.23442	1
47	D-alanine-D-alanine ligase	0.00213396	0.00202012	0.00154432	0.00104801	0.000801173	0.00110707	0.00189947	0.000312791	0.00098542	0.000162272	1.92757	1.61854	0.0205224	0.0336142	1.92757
48	D-alanyl-alanine synthetase A	0.00408249	0.00386469	0.00295443	0.0011235	0.000858882	0.00118682	0.00363387	0.000598401	0.0010564	0.000173961	3.43986	3.04695	0.0122455	0.026771	3.43986
49	4-hydroxy-3-methylbut-2-enyl diphosphate reductase	0.000463291	0.000438576	0.000335277	0.00106407	0.000770051	0.0010073	0.000412381	6.79081e-05	0.000947141	0.000155969	0.435396	-2.05073	0.0154493	0.0292803	0.435396
50	4-hydroxy-3-methylbut-2-enyl diphosphate reductase/S1 RNA-biNDing domain protein	0.00123983	0.00117368	0.000897244	0.00226486	0.00214404	0.00163905	0.00110358	0.000181731	0.00201598	0.000331978	0.547418	-1.48605	0.0234548	0.036692	0.547418
51	fructose 1,6-bisphosphatase II	0.00493652	0.00467316	0.00357249	0.00239043	0.00330313	0.00312692	0.00439406	0.000723583	0.00294016	0.000484165	1.4945	0.990934	0.052361	0.0700669	1
52	GlpX-like protein (Fructose-1,6-bisphosphatase related protein)	0.0193224	0.0182916	0.0139833	0.00733567	0.0101365	0.00959578	0.0171991	0.00283223	0.00902266	0.00148579	1.90621	1.59106	0.0210525	0.0338981	1.90621
53	phosphotransacetylase	4.70194e-05	4.4511e-05	3.40272e-05	0.00205099	0.00216657	0.00156791	4.18525e-05	6.89199e-06	0.00192849	0.00031757	0.0217022	-9.44678	0.00928726	0.0260244	0.0217022
54	elongation factor Ts	0.0177532	0.0168061	0.0128477	0.0102272	0.00740127	0.0096816	0.0158023	0.00260222	0.00910336	0.00149908	1.73588	1.3602	0.027369	0.040975	1.73588
55	NADH-depeNDent butanol dehydrogenase	0.00768525	0.00727526	0.0055617	0.00323137	0.00233849	0.00305898	0.00684074	0.00112649	0.00287628	0.000473646	2.37833	2.1368	0.0148943	0.0289448	2.37833
56	aspartate aminotransferase	0.00266176	0.00251976	0.00192627	0.00166077	0.00157217	0.00120188	0.00236926	0.000390154	0.00147827	0.000243432	1.60272	1.16336	0.0371511	0.0518268	1
57	Sugar kinase, ribokinase family	0.00411817	0.00389848	0.00298026	0.00168526	0.00232871	0.00220448	0.00366564	0.000603632	0.00207282	0.000341337	1.76843	1.40602	0.0257861	0.0390529	1.76843
58	phosphoribosylaminoimidazole synthetase	0.00627336	0.00593869	0.00453994	0.00277787	0.00293441	0.00212359	0.005584	0.000919534	0.00261196	0.000430119	2.13786	1.87391	0.0169571	0.0307109	2.13786
59	L-lactate dehydrogenase	0.00572898	0.00542335	0.00414598	0.00187676	0.00198252	0.00143472	0.00509944	0.00083974	0.00176466	0.000290593	2.88975	2.61717	0.0130297	0.0272622	2.88975
60	methionine aminopeptidase	0.0085784	0.00812076	0.00620806	0.00227771	0.00297946	0.00314737	0.00763574	0.0012574	0.00280151	0.000461334	2.72558	2.47291	0.0134322	0.0275793	2.72558
61	HtrA-like serine protease (with PDZ domain)	0.00214041	0.00202622	0.00154898	0.00148371	0.00107374	0.00140456	0.0019052	0.000313736	0.00132067	0.000217479	1.4426	0.90377	0.0641589	0.0835986	1
62	Endo-1,4-beta glucanase (fused to two ricin-B-like domains)	0.000405354	0.000383729	0.000293349	6.2978e-05	6.65271e-05	4.81447e-05	0.000360811	5.94158e-05	5.92166e-05	9.75139e-06	6.09306	4.45698	0.0110624	0.0263931	6.09306
63	Uncharacterized enzyme of thiazol biosynthesis	0.00229964	0.00217696	0.00166422	0.00136906	0.00129602	0.000990767	0.00204694	0.000337076	0.00121862	0.000200673	1.67973	1.2791	0.0307259	0.0446572	1.67973
64	Metal-depeNDent protease	0.00180372	0.00170749	0.00130533	0.000433426	0.00033134	0.000457851	0.00160551	0.000264385	0.000407539	6.71107e-05	3.93953	3.38146	0.0118653	0.0266606	3.93953
65	response regulator	0.0036675	0.00347185	0.00265412	0.00122943	0.000889724	0.00116385	0.00326449	0.000537574	0.00109433	0.000180208	2.98308	2.69556	0.0128477	0.0271779	2.98308
66	5'-methylthioadenosine/S-adenosylhomocysteine nucleosidase	4.70194e-05	4.4511e-05	3.40272e-05	0.000607566	0.000641805	0.000464465	4.18525e-05	6.89199e-06	0.000571279	9.40742e-05	0.0732612	-6.44624	0.0100557	0.0260244	0.0732612
67	electron transfer flavoprotein subunit beta	0.0213993	0.0202577	0.0154864	0.00838228	0.0079351	0.00606613	0.0190478	0.00313666	0.00746117	0.00122865	2.55292	2.31152	0.0140208	0.0282851	2.55292
68	2,3,4,5-tetrahydropyridine-2,6-dicarboxylate N-acetyltransferase	0.00828495	0.00784296	0.00599569	0.00413338	0.00315984	0.00436632	0.00737453	0.00121439	0.00388651	0.000640004	1.89747	1.57972	0.021282	0.03411	1.89747
69	ABC-type multidrug transport system, ATPase component	0.00600104	0.00568089	0.00434286	0.00183644	0.00193993	0.0014039	0.0053416	0.000879617	0.00172676	0.00028435	3.09343	2.78515	0.012665	0.0270741	3.09343
70	membrane protein	4.70194e-05	4.4511e-05	3.40272e-05	0.000963172	0.00101745	0.000736314	4.18525e-05	6.89199e-06	0.000905646	0.000149136	0.0462129	-7.58264	0.0096719	0.0260244	0.0462129
71	regulatory protein SpoVG	0.000836719	0.000792082	0.000605521	0.000139877	0.00014776	0.000106932	0.000744774	0.000122644	0.000131523	2.16583e-05	5.66269	4.27632	0.0111836	0.0264761	5.66269
72	preprotein translocase subunit SecA	4.70194e-05	4.4511e-05	3.40272e-05	0.000126217	0.00013333	9.64887e-05	4.18525e-05	6.89199e-06	0.000118678	1.95431e-05	0.352655	-2.57054	0.0131174	0.0272622	0.352655
73	ChW repeat-containing protein	0.000689784	0.000652985	0.000499186	8.74479e-05	6.68512e-05	9.2376e-05	0.000613985	0.000101107	8.2225e-05	1.35403e-05	7.46713	4.95853	0.0107785	0.0261816	7.46713
74	putative surface protein, responsible for cell interaction; contains cell adhesion domain aND ChW-r	4.70194e-05	4.4511e-05	3.40272e-05	5.8749e-05	6.20598e-05	4.49117e-05	4.18525e-05	6.89199e-06	5.52402e-05	9.09657e-06	0.757647	-0.684493	0.117196	0.144252	1
75	RecName: Full=Glutamyl-tRNA(Gln) amidotransferase subunit A 2; Short=Glu-ADT subunit A 2MEILDMTVEQL	0.00147535	0.00139664	0.00106769	0.000732686	0.000693599	0.000530234	0.00131322	0.000216253	0.000652173	0.000107395	2.01361	1.72624	0.0187563	0.0321216	2.01361
76	unnamed protein product	0.00148714	0.0014078	0.00107622	0.000711451	0.000543882	0.000751545	0.00132372	0.000217981	0.000668959	0.00011016	1.97878	1.6832	0.0194077	0.0326586	1.97878
77	prolyl-tRNA synthetase	0.00228059	0.00215893	0.00165043	0.000981269	0.00103657	0.000750149	0.00202998	0.000334283	0.000922662	0.000151938	2.20014	1.94473	0.0162839	0.0301713	2.20014
78	glutamine synthetase	0.00275732	0.00261022	0.00199543	0.00197394	0.00208518	0.00150902	0.00245432	0.000404161	0.00185605	0.000305641	1.32234	0.689091	0.115496	0.142326	1
79	unnamed protein product	0.000838478	0.000793747	0.000606794	0.000470708	0.000340644	0.000445597	0.000746339	0.000122902	0.000418983	6.89952e-05	1.78131	1.42392	0.0252203	0.0384417	1.78131
80	membrane protein	0.00151989	0.00143881	0.00109992	0.000810199	0.000766977	0.000586329	0.00135287	0.000222782	0.000721168	0.000118757	1.87595	1.55159	0.0218805	0.0348024	1.87595
81	unnamed protein product	0.00120535	0.00114105	0.000872295	0.00168877	0.00178394	0.00129101	0.0010729	0.000176677	0.00158791	0.000261486	0.675667	-0.966927	0.0552617	0.0733779	1
82	phosphomannomutase	0.00238982	0.00226232	0.00172947	0.00216155	0.00282753	0.00298687	0.00212721	0.000350294	0.00265865	0.000437808	0.800107	-0.55001	0.179413	0.209249	1
83	lysyl-tRNA synthetase	0.00136651	0.00129361	0.00098892	0.000784789	0.000742922	0.00056794	0.00121634	0.000200299	0.00069855	0.000115032	1.74124	1.36781	0.027092	0.0406769	1.74124
84	oligopeptide ABC transporter substrate-biNDing protein	0.00643003	0.006087	0.00465332	0.0029795	0.00314741	0.00227773	0.00572345	0.000942499	0.00280155	0.00046134	2.04296	1.76193	0.0182641	0.0317042	2.04296
85	2-oxoacid:ferredoxin oxidoreductase, alpha subunit	0.00378619	0.0035842	0.00274001	0.000731119	0.0005291	0.000692115	0.00337013	0.00055497	0.000650778	0.000107166	5.17862	4.05593	0.0113294	0.0264761	5.17862
86	pyruvate kinase PykA	0.00762083	0.00721428	0.00551509	0.00555937	0.00587266	0.00424996	0.0067834	0.00111704	0.00522733	0.000860801	1.29768	0.642664	0.133186	0.159427	1
87	Adenylosuccinate synthase	0.00294652	0.00278933	0.00213235	0.00118666	0.00163975	0.00155227	0.00262273	0.000431893	0.00145956	0.00024035	1.79693	1.44546	0.0245747	0.0376625	1.79693
88	Iron-regulated ABC-type transporter membrane component (SufB)	0.0271873	0.0257369	0.0196751	0.0110989	0.0153367	0.0145185	0.0241998	0.00398505	0.0136514	0.00224801	1.7727	1.41197	0.0255951	0.0388763	1.7727
89	phosphoglycerate kinase	0.0243876	0.0230866	0.017649	0.00749324	0.0098019	0.0103543	0.0217077	0.00357468	0.00921647	0.00151771	2.35532	2.11282	0.0150393	0.0290372	2.35532
90	flavoprotein	0.00256097	0.00242434	0.00185333	0.000868829	0.00113651	0.00120056	0.00227955	0.00037538	0.00106864	0.000175976	2.13314	1.86846	0.0170134	0.0307467	2.13314
91	protein-arginine kinase	0.00186648	0.00176691	0.00135075	0.000776057	0.000593271	0.000819791	0.00166138	0.000273584	0.000729707	0.000120163	2.27678	2.02918	0.0156043	0.0294872	2.27678
92	DTDP-D-glucose 4,6-dehydratase	0.00702995	0.00665492	0.00508747	0.0032521	0.0023535	0.0030786	0.00625745	0.00103043	0.00289473	0.000476685	2.16167	1.90122	0.0166851	0.0304823	2.16167
93	Electron transfer flavoprotein alpha-subunit	0.00622964	0.00589731	0.0045083	0.0130253	0.0123304	0.00942619	0.00554508	0.000913126	0.0115939	0.00190921	0.478274	-1.81907	0.0175557	0.0313068	0.478274
94	signal recognition particle-docking protein FtsY	0.000935422	0.000885519	0.000676951	0.000558605	0.000404255	0.000528805	0.000832631	0.000137112	0.000497222	8.1879e-05	1.67457	1.27151	0.0310825	0.0450502	1.67457
95	quinolinate synthase A	0.000883043	0.000835934	0.000639045	0.000311751	0.000407801	0.000430783	0.000786007	0.000129434	0.000383445	6.31431e-05	2.04986	1.77024	0.0181552	0.0316203	2.04986
96	deoxyribonuclease HsdR	0.00181661	0.0017197	0.00131466	0.00485571	0.0067097	0.00635175	0.00161699	0.000266275	0.00597239	0.000983491	0.270744	-3.22242	0.0120304	0.0266606	0.270744
97	cysteine synthase/cystathionine beta-synthase CysK	0.0100051	0.00947135	0.00724055	0.00312775	0.00330401	0.00239106	0.00890567	0.00146652	0.00294094	0.000484294	3.02817	2.73256	0.0127692	0.0270741	3.02817
98	unnamed protein product	0.00447911	0.00424016	0.00324147	0.00220803	0.00209024	0.00159792	0.00398691	0.000656538	0.0019654	0.000323648	2.02855	1.74447	0.0184997	0.0318962	2.02855
99	fructose-bisphosphate aldolase	0.0220032	0.0208294	0.0159234	0.0264976	0.0191759	0.025084	0.0195853	0.00322518	0.0235858	0.00388395	0.830387	-0.458397	0.244083	0.27545	1
100	3-hydroxybutyryl-CoA dehydratase	0.070853	0.0670731	0.0512753	0.0433838	0.0599484	0.0567503	0.0630671	0.0103855	0.0533608	0.00878709	1.1819	0.412177	0.285862	0.320521	1
101	chromosome coNDensation protein CrcB	0.00207458	0.0019639	0.00150134	0.00265431	0.00192089	0.00251271	0.00184661	0.000304087	0.00236264	0.000389063	0.781588	-0.607766	0.148712	0.175996	1
102	triosephosphate isomerase	0.0142923	0.0135299	0.0103431	0.00869051	0.00628919	0.00822689	0.0127218	0.00209493	0.00773553	0.00127383	1.64459	1.22696	0.0333443	0.0472792	1.64459
103	NifU-related domain containing protein	0.00821794	0.00777953	0.00594721	0.00619481	0.00473574	0.00654392	0.00731489	0.00120457	0.00582482	0.000959192	1.25581	0.561784	0.172596	0.201974	1
104	nitroreductase	0.00156472	0.00148125	0.00113237	0.000496877	0.000359583	0.00047037	0.00139278	0.000229353	0.000442277	7.28311e-05	3.14911	2.82914	0.0125837	0.0270741	3.14911
105	3-hydroxybutyryl-CoA dehydrogenase	0.117686	0.111408	0.0851676	0.104146	0.0796162	0.110015	0.104754	0.0172501	0.0979256	0.0161257	1.06973	0.166239	0.642902	0.675888	1
106	unnamed protein product	0.00836117	0.00791512	0.00605086	0.00319081	0.00337063	0.00243927	0.00744238	0.00122556	0.00300024	0.000494058	2.4806	2.24064	0.0143401	0.0286036	2.4806
107	acetoacetate decarboxylase (plasmid)	0.0764486	0.0723702	0.0553247	0.139095	0.100661	0.131675	0.0680479	0.0112057	0.123811	0.0203883	0.549613	-1.47619	0.023716	0.0367704	0.549613
108	ribulose-phosphate 3-epimerase	0.0017216	0.00162975	0.00124589	0.000477679	0.000504598	0.00036517	0.00153241	0.000252347	0.000449149	7.39628e-05	3.41182	3.02676	0.012273	0.0267752	3.41182
109	3-methyl-2-oxobutanoate hydroxymethyltransferase	0.0109738	0.0103884	0.0079416	0.00546074	0.00754574	0.00714319	0.00976794	0.00160852	0.00671655	0.00110604	1.45431	0.923705	0.0611341	0.0798565	1
110	transcriptional regulator	0.0117103	0.0110856	0.0084746	0.00594262	0.00777354	0.00821161	0.0104235	0.00171647	0.00730925	0.00120364	1.42607	0.87535	0.0688609	0.0889489	1
111	Pyruvate:ferredoxin oxidoreductase	0.0251207	0.0237805	0.0181795	0.0474553	0.0343427	0.0449237	0.0223602	0.00368213	0.0422406	0.00695588	0.529354	-1.56881	0.0215091	0.034316	0.529354
112	ABC transporter ATPase	0.00247182	0.00233995	0.00178882	0.00192173	0.00203002	0.0014691	0.0022002	0.000362313	0.00180695	0.000297556	1.21763	0.48563	0.222523	0.253861	1
113	threonyl-tRNA synthetase	0.00071192	0.000673941	0.000515206	0.000181114	0.000191321	0.000138456	0.000633689	0.000104352	0.000170297	2.80434e-05	3.72108	3.24076	0.0120102	0.0266606	3.72108
114	Aconitase A	0.00105495	0.000998666	0.000763449	0.000446877	0.000584559	0.000617501	0.00093902	0.000154631	0.000549646	9.05119e-05	1.70841	1.32086	0.0288999	0.0428375	1.70841
115	malate dehydrogenase	0.0019914	0.00188516	0.00144115	0.0019822	0.00273904	0.00259291	0.00177257	0.000291895	0.00243805	0.000401481	0.727045	-0.786177	0.0872047	0.110192	1
116	unnamed protein product	0.000969596	0.00091787	0.000701682	0.00029886	0.000390938	0.000412969	0.000863049	0.000142121	0.000367589	6.05321e-05	2.34786	2.105	0.0150882	0.0290372	2.34786
117	NADP-dependent glyceraldehyde-3-phosphate dehydrogenase	4.70194e-05	4.4511e-05	3.40272e-05	0.00043421	0.000411046	0.000314232	4.18525e-05	6.89199e-06	0.000386496	6.36455e-05	0.108287	-5.48252	0.0104913	0.0260244	0.108287
118	UDP-N-acetylmuramate-alanine ligase	0.000840227	0.000795402	0.00060806	0.000350877	0.00037065	0.000268234	0.000747896	0.000123158	0.000329921	5.4329e-05	2.2669	2.01845	0.0156839	0.0295843	2.2669
119	unnamed protein product	0.00104784	0.000991936	0.000758304	0.000241853	0.000184889	0.000255482	0.000932692	0.000153589	0.000227408	3.7448e-05	4.1014	3.48077	0.0117727	0.0266035	4.1014
120	Pyruvate kinase	0.010437	0.00988019	0.00755309	0.00387476	0.00535421	0.00506858	0.00929009	0.00152983	0.00476585	0.000784807	1.9493	1.64619	0.0200241	0.0330051	1.9493
121	O-acetylhomoserine sulfhydrylase	0.00188526	0.00178469	0.00136434	0.000898585	0.00124168	0.00117544	0.00167809	0.000276337	0.00110523	0.000182002	1.51832	1.02993	0.0481271	0.0650334	1
122	O-acetylhomoserine aminocarboxypropyltransferase	0.00236435	0.00223822	0.00171105	0.000812459	0.000621099	0.000858244	0.00210454	0.000346561	0.000763934	0.000125799	2.75487	2.49928	0.0133511	0.027573	2.75487
123	serine--tRNA ligase	0.00239424	0.00226651	0.00173267	0.00109375	0.00115538	0.000836134	0.00213114	0.000350941	0.00102842	0.000169353	2.07224	1.79703	0.017818	0.0314248	2.07224
124	UDP-N-acetylglucosamine 1-carboxyvinyltransferase	0.00114417	0.00108313	0.000828019	0.000744683	0.000786649	0.000569286	0.00101844	0.00016771	0.000700206	0.000115305	1.45449	0.924007	0.0610899	0.0798565	1
125	S-layer protein	0.0024377	0.00230765	0.00176413	0.00082881	0.00114526	0.00108416	0.00216983	0.000357312	0.00101941	0.00016787	2.12851	1.8631	0.0170695	0.030748	2.12851
126	Cystathionine gamma-synthase	0.000814611	0.000771153	0.000589522	0.000264659	0.00025054	0.00019153	0.000725095	0.000119404	0.000235576	3.8793e-05	3.07797	2.77279	0.0126888	0.0270741	3.07797
127	butanol dehydrogenase	0.00110469	0.00104576	0.000799449	0.00100558	0.000727726	0.000951937	0.0009833	0.000161923	0.000895082	0.000147396	1.09856	0.23183	0.52404	0.561087	1
128	NADH-depeNDent butanol dehydrogenase B (BDH II)	0.00122979	0.00116418	0.000889982	0.00176731	0.00186691	0.00135105	0.00109465	0.00018026	0.00166176	0.000273647	0.658732	-1.02953	0.0481683	0.0650334	1
129	acyl-CoA dehydrogenase short-chain specific	0.000792418	0.000750144	0.000573461	0.00255309	0.00241689	0.00184764	0.000705341	0.000116151	0.00227254	0.000374226	0.310375	-2.88551	0.0124866	0.0270156	0.310375
130	3-oxoacyl-ACP synthase	0.000953214	0.000902362	0.000689827	0.000367953	0.000281288	0.000388688	0.000848468	0.00013972	0.000345976	5.6973e-05	2.45239	2.21243	0.0144797	0.0286036	2.45239
131	Glyceraldehyde 3-phosphate dehydrogenase, gene gapC	0.0122398	0.0115868	0.00885777	0.00340263	0.00445098	0.00470181	0.0108948	0.00179408	0.00418514	0.00068918	2.60321	2.35963	0.013827	0.0280567	2.60321
132	butyrate kinase	0.00860047	0.00814166	0.00622404	0.00671092	0.00635291	0.0048566	0.00765539	0.00126064	0.00597348	0.000983671	1.28156	0.611842	0.14679	0.174313	1
133	branched-chain amino acid aminotransferase	0.00547554	0.00518343	0.00396257	0.00125898	0.00173967	0.00164687	0.00487384	0.000802591	0.00154851	0.000254997	3.14745	2.82785	0.012586	0.0270741	3.14745
134	Butyryl-CoA dehydrogenase	0.00624286	0.00590981	0.00451786	0.00255885	0.00270305	0.00195616	0.00555684	0.000915063	0.00240602	0.000396207	2.30956	2.06444	0.0153542	0.0292262	2.30956
135	Formate-tetrahydrofolate ligase	0.00290697	0.00275189	0.00210373	0.000474286	0.000655376	0.000620413	0.00258753	0.000426097	0.000583358	9.60634e-05	4.43558	3.67395	0.0116095	0.0265979	4.43558
136	Glycine hydroxymethyltransferase	0.000998974	0.00094568	0.000722943	0.000192074	0.000139001	0.000181827	0.000889199	0.000146427	0.000170967	2.81537e-05	5.20098	4.06656	0.0113222	0.0264761	5.20098
137	Pyrimidine-nucleoside phosphorylase	4.70194e-05	4.4511e-05	3.40272e-05	0.000266271	0.000252066	0.000192697	4.18525e-05	6.89199e-06	0.000237012	3.90294e-05	0.176584	-4.27646	0.0111779	0.0264761	0.176584
138	Competence-damage iNDucible protein, CINA	4.70194e-05	4.4511e-05	3.40272e-05	0.000351505	0.000332753	0.000254379	4.18525e-05	6.89199e-06	0.000312879	5.15228e-05	0.133766	-4.96138	0.0107691	0.0261816	0.133766
139	L-aspartate oxidase	0.00118683	0.00112351	0.000858888	0.000136797	0.000189028	0.000178944	0.00105641	0.000173962	0.000168256	2.77073e-05	6.27856	4.53095	0.0110243	0.0263624	6.27856
140	acetate kinase	0.00262047	0.00248068	0.0018964	0.000967876	0.00126608	0.00133743	0.00233252	0.000384103	0.00119046	0.000196037	1.95934	1.65886	0.0198069	0.0329065	1.95934
141	NADH-rubredoxin oxidoreductase	0.00396646	0.00375486	0.00287047	0.00195979	0.0025636	0.00270807	0.0035306	0.000581394	0.00241049	0.000396943	1.46468	0.941231	0.0586454	0.0770874	1
142	cyclopropane fatty acid synthase	0.00322739	0.00305522	0.00233562	0.00167874	0.00121488	0.00158919	0.00287274	0.000473063	0.00149427	0.000246066	1.9225	1.61205	0.0206443	0.0336557	1.9225
143	aminotransferase	0.00139865	0.00132403	0.00101218	0.000734288	0.000531393	0.000695115	0.00124495	0.00020501	0.000653599	0.00010763	1.90477	1.58919	0.0210898	0.0339059	1.90477
144	3-deoxy-7-phosphoheptulonate synthase	0.00217882	0.00206259	0.00157678	0.000865938	0.00113273	0.00119657	0.0019394	0.000319366	0.00106508	0.00017539	1.82089	1.47812	0.0236642	0.0367704	1.82089
145	ABC transporter, ATP-biNDing protein	0.00288993	0.00273576	0.0020914	0.000824311	0.000870764	0.000630159	0.00257237	0.000423599	0.000775078	0.000127635	3.31885	2.95862	0.0123713	0.0269333	3.31885
146	GGGtGRT protein	0.00269219	0.00254857	0.0019483	0.000722097	0.000997806	0.000944575	0.00239635	0.000394614	0.000888159	0.000146256	2.69811	2.44793	0.0135125	0.0275793	2.69811
147	ADP-ribose pyrophosphatase	0.000886437	0.000839148	0.000641502	0.000237515	0.000328202	0.000310693	0.000789029	0.000129932	0.000292137	4.81071e-05	2.70089	2.45047	0.0135041	0.0275793	2.70089
148	methionyl-tRNA formyltransferase	0.00132797	0.00125712	0.000961031	0.000331385	0.000433484	0.000457913	0.00118204	0.00019465	0.000407594	6.71198e-05	2.90005	2.62594	0.0130082	0.0272622	2.90005
149	HtrA-like serine protease	4.70194e-05	4.4511e-05	3.40272e-05	0.000344475	0.000476001	0.000450608	4.18525e-05	6.89199e-06	0.000423695	6.97711e-05	0.0987799	-5.70915	0.0103797	0.0260244	0.0987799
150	2-nitropropane dioxygenase	0.00262562	0.00248555	0.00190012	0.000390574	0.000539702	0.00051091	0.0023371	0.000384857	0.000480395	7.91082e-05	4.86494	3.90183	0.0114373	0.0264761	4.86494
151	nicotinate-nucleotide pyrophosphorylase	0.00238013	0.00225316	0.00172247	0.000963813	0.00133181	0.00126076	0.00211858	0.000348874	0.00118546	0.000195214	1.78714	1.43197	0.0249746	0.0382115	1.78714
152	pantothenate synthetase	4.70194e-05	4.4511e-05	3.40272e-05	0.000159399	0.00022026	0.00020851	4.18525e-05	6.89199e-06	0.000196057	3.22853e-05	0.213472	-3.80859	0.0114984	0.0264761	0.213472
153	aldo/keto reductase	0.00474039	0.0044875	0.00343055	0.000980762	0.000709763	0.000928441	0.00421948	0.000694835	0.000872989	0.000143758	4.83337	3.88577	0.0114489	0.0264761	4.83337
154	chemotaxis protein CheY	0.00334774	0.00316915	0.00242271	0.0012303	0.00089035	0.00116467	0.00297987	0.000490704	0.0010951	0.000180334	2.72108	2.46884	0.0134451	0.0275793	2.72108
155	phosphate butyryltransferase	0.00277759	0.00262942	0.0020101	0.0040553	0.00428383	0.00310015	0.00247237	0.000407133	0.00381309	0.000627914	0.64839	-1.06856	0.0444461	0.0607139	1
156	D-amino acid aminotransferase	4.70194e-05	4.4511e-05	3.40272e-05	3.71662e-05	3.51834e-05	2.68966e-05	4.18525e-05	6.89199e-06	3.30821e-05	5.44773e-06	1.26511	0.579977	0.164449	0.193089	1
157	hydrolase	9.40388e-06	8.9022e-06	6.80545e-06	9.76987e-05	7.46875e-05	0.000103204	8.37051e-06	1.3784e-06	9.18636e-05	1.51275e-05	0.0911189	-5.90825	0.0102798	0.0260244	0.0911189
158	DNA-biNDing response regulator	0.0023766	0.00224982	0.00171991	0.000785373	0.000568363	0.000743475	0.00211544	0.000348357	0.00069907	0.000115118	3.02608	2.73086	0.0127728	0.0270741	3.02608
159	30S ribosomal protein S2	4.70194e-05	4.4511e-05	3.40272e-05	0.000127851	9.25237e-05	0.00012103	4.18525e-05	6.89199e-06	0.000113802	1.87401e-05	0.367768	-2.46705	0.0134673	0.0275793	0.367768
160	deoxyribose-phosphate aldolase	4.70194e-05	4.4511e-05	3.40272e-05	0.000228277	0.000174511	0.000241142	4.18525e-05	6.89199e-06	0.000214643	3.5346e-05	0.194986	-4.03198	0.0113395	0.0264761	0.194986
161	keto-hydroxyglutarate-aldolase/keto-deoxy-phosphogluconate aldolase	0.00254957	0.00241355	0.00184509	0.000738648	0.000534549	0.000699243	0.0022694	0.00037371	0.00065748	0.000108269	3.45167	3.0554	0.0122341	0.026771	3.45167
162	deoxycytidine triphosphate deaminase	0.00260941	0.0024702	0.00188839	0.000371767	0.000284204	0.000392717	0.00232266	0.00038248	0.000349563	5.75636e-05	6.64449	4.67065	0.0109403	0.0262818	6.64449
163	transcription antitermination protein NusG	0.001812	0.00171534	0.00131132	0.000174543	0.00022832	0.000241187	0.00161289	0.000265599	0.000214683	3.53526e-05	7.51287	4.97359	0.0107655	0.0261816	7.51287
164	ribosome-associated protein Y (PSrp-1)	4.70194e-05	4.4511e-05	3.40272e-05	0.00136008	0.00103974	0.00143673	4.18525e-05	6.89199e-06	0.00127885	0.000210593	0.0327266	-8.43369	0.00946456	0.0260244	0.0327266
165	membrane protein	4.70194e-05	4.4511e-05	3.40272e-05	0.000142394	0.000103048	0.000134797	4.18525e-05	6.89199e-06	0.000126746	2.08717e-05	0.330207	-2.73275	0.012754	0.0270741	0.330207
166	50S ribosomal protein L10	4.70194e-05	4.4511e-05	3.40272e-05	0.00123012	0.00129944	0.000940385	4.18525e-05	6.89199e-06	0.00115665	0.000190469	0.0361843	-8.18598	0.00951875	0.0260244	0.0361843
167	Nitroreductase family protein	4.70194e-05	4.4511e-05	3.40272e-05	0.00035722	0.000467279	0.000493612	4.18525e-05	6.89199e-06	0.00043937	7.23525e-05	0.0952557	-5.79875	0.010337	0.0260244	0.0952557
168	DUTPase, dut	0.0017548	0.00166119	0.00126992	0.00069784	0.000912844	0.000964287	0.00156197	0.000257214	0.000858324	0.000141343	1.81979	1.47663	0.0237041	0.0367704	1.81979
169	phosphoribosylaminoimidazole carboxylase catalytic subunit	0.017872	0.0169185	0.0129337	0.000810874	0.00085657	0.000619887	0.0159081	0.00261963	0.000762443	0.000125554	20.8646	7.49276	0.00969815	0.0260244	20.8646
170	sporulation protein	0.00750235	0.00710211	0.00542934	0.00077028	0.00055744	0.000729187	0.00667793	0.00109968	0.000685635	0.000112906	9.73977	5.61384	0.0104281	0.0260244	9.73977
171	Predicted tRNA-methylase (SpoU class)	0.0085295	0.00807447	0.00617268	0.00395207	0.00374123	0.00286005	0.00759222	0.00125023	0.00351778	0.000579285	2.15824	1.89731	0.0167231	0.0304984	2.15824
172	heat-shock protein	0.00204922	0.0019399	0.00148299	0.00082347	0.00107718	0.00113788	0.00182403	0.000300369	0.00101284	0.000166788	1.8009	1.45089	0.0244175	0.037524	1.8009
173	molecular chaperone	4.70194e-05	4.4511e-05	3.40272e-05	0.0191428	0.014634	0.0202216	4.18525e-05	6.89199e-06	0.0179995	0.00296403	0.00232521	-14.9555	0.0089591	0.0260244	0.00232521
174	beta-D-galactosidase	0.00361602	0.00342311	0.00261686	0.000690784	0.000903614	0.000954537	0.00321866	0.000530027	0.000849645	0.000139914	3.78824	3.28487	0.0119627	0.0266606	3.78824
175	unknown, partial	0.00184753	0.00174897	0.00133703	0.000336344	0.000355298	0.000257124	0.00164451	0.000270807	0.000316256	5.20788e-05	5.19995	4.06607	0.0113225	0.0264761	5.19995
176	transcriptional regulator	0.00202466	0.00191665	0.00146522	0.000550429	0.000521065	0.000398338	0.00180218	0.00029677	0.000489944	8.06806e-05	3.67834	3.21226	0.0120419	0.0266606	3.67834
177	elongation factor P	0.0029303	0.00277398	0.00212062	0.0140475	0.0107389	0.0148392	0.0026083	0.000429517	0.0132085	0.00217509	0.197471	-4.00075	0.0113674	0.0264761	0.197471
178	ATP-depeNDent Clp protease proteolytic subunit	0.0117554	0.0111283	0.00850721	0.00967447	0.00739583	0.0102197	0.0104636	0.00172308	0.00909666	0.00149797	1.15027	0.345278	0.359359	0.396129	1
179	dTDP-4-dehydrorhamnose 3,5-epimerase	4.70194e-05	4.4511e-05	3.40272e-05	0.0147364	0.0106645	0.0139502	4.18525e-05	6.89199e-06	0.013117	0.00216002	0.0031907	-14.1751	0.00897419	0.0260244	0.0031907
180	Single straND DNA biNDing protein, SSB	0.000573618	0.000543016	0.000415119	0.00293571	0.00405662	0.0038402	0.000510584	8.40795e-05	0.00361084	0.000594609	0.141403	-4.82444	0.0108503	0.0261861	0.141403
181	transcription elongation factor GreA	4.70194e-05	4.4511e-05	3.40272e-05	0.00157255	0.00166117	0.00120217	4.18525e-05	6.89199e-06	0.00147863	0.000243491	0.0283049	-8.79168	0.00939428	0.0260244	0.0283049
182	rubrerythrin	0.0180962	0.0171308	0.0130959	0.0350874	0.0458978	0.0484844	0.0161076	0.00265249	0.0431565	0.00710672	0.373237	-2.43064	0.0135703	0.0276431	0.373237
183	Thiol peroxidase, TPX	0.0133594	0.0126467	0.00966797	0.000588964	0.000450244	0.000622154	0.0118913	0.00195818	0.000553787	9.11939e-05	21.4727	7.56362	0.00967787	0.0260244	21.4727
184	ssDNA-biNDing protein	4.70194e-05	4.4511e-05	3.40272e-05	0.000433864	0.00059952	0.000567537	4.18525e-05	6.89199e-06	0.00053364	8.78761e-05	0.0784284	-6.27815	0.0101242	0.0260244	0.0784284
185	peptide deformylase	0.0107088	0.0101375	0.00774983	0.000985057	0.000753044	0.00104057	0.00953207	0.00156968	0.000926223	0.000152524	10.2913	5.7497	0.0103622	0.0260244	10.2913

## Sheet: For 1
Spot No.	Protein Name	For 1_1	For 1_2	For 1_3	Con 1_1	Con 1_2	Con 1_3	AVG(For_1)	sd(For_1)	AVG(Con_1)	sd(Con_1)	Fold Change(FC)	log1.5_FC	Pvalue	fdr	adjFC(IF<0.05, reture FC, else reture 1)
1	molecular chaperone DnaK	0.0262965	0.0255592	0.0225442	0.00970847	0.0100759	0.00819532	0.0248	0.00198806	0.00932657	0.000996771	2.65907	2.41198	0.00134124	0.0189671	2.65907
2	FKBP-type peptidyl-prolyl cis-transisomerase (trigger factor)	4.3275e-05	4.20616e-05	3.70999e-05	0.00821394	0.00668087	0.00791441	4.08122e-05	3.27166e-06	0.00760307	0.000812573	0.00536785	-12.8922	0.00382605	0.0202728	0.00536785
3	Predicted membrane protein	0.00132443	0.0012873	0.00113544	0.000113001	0.000117278	9.53889e-05	0.00124906	0.000100129	0.000108556	1.16019e-05	11.5061	6.02488	0.00229043	0.0189671	11.5061
4	Protein containing cell adhesion domain	0.00194319	0.00188871	0.00166591	7.95436e-05	9.77966e-05	9.42302e-05	0.00183261	0.000146909	9.05235e-05	9.67463e-06	20.2445	7.41836	0.00227642	0.0189671	20.2445
5	flagellar hook protein FlgE	0.000522018	0.000507381	0.000447529	0.00334677	0.00322473	0.00272212	0.000492309	3.94654e-05	0.00309787	0.000331083	0.158918	-4.53643	0.00484588	0.0215689	0.158918
6	chaperonin GroEL	0.168916	0.16418	0.144813	0.0195835	0.0203246	0.0165312	0.159303	0.0127704	0.0188131	0.00201064	8.46768	5.26866	0.00224426	0.0189671	8.46768
7	Enolase	0.00140302	0.00136368	0.00120282	0.00367284	0.00381184	0.00310039	0.00132317	0.000106071	0.00352836	0.000377091	0.375011	-2.41895	0.00627186	0.0259055	0.375011
8	phosphopyruvate hydratase	0.00179788	0.00174747	0.00154133	0.0030696	0.00249668	0.00295766	0.00169556	0.000135923	0.00284132	0.000303664	0.596751	-1.27324	0.0117687	0.0266035	0.596751
9	Endoglucanase	4.3275e-05	4.20616e-05	3.70999e-05	0.000336878	0.000414182	0.000399078	4.08122e-05	3.27166e-06	0.000383379	4.09734e-05	0.106454	-5.52463	0.00452396	0.0210113	0.106454
10	ATP F0F1 synthase subunit beta	0.00677013	0.0065803	0.00580407	0.000539115	0.000519455	0.000438493	0.00638484	0.000511833	0.000499021	5.33325e-05	12.7947	6.28669	0.00229411	0.0189671	12.7947
11	Conserved hypothetical protein	0.00274825	0.00267119	0.00235609	0.00109569	0.00134712	0.00129799	0.00259184	0.000207772	0.00124693	0.000133265	2.07857	1.80455	0.00146906	0.0189671	2.07857
12	polysaccharide deacetylase	0.00120129	0.00116761	0.00102987	0.000195954	0.000232134	0.00024092	0.00113292	9.08194e-05	0.000223003	2.38333e-05	5.0803	4.00866	0.00196833	0.0189671	5.0803
13	flagellin family hook-associated protein	0.00617153	0.00599848	0.00529088	0.000881422	0.000849279	0.000716911	0.0058203	0.000466578	0.000815871	8.71957e-05	7.13385	4.84592	0.00218562	0.0189671	7.13385
14	flagellin	4.78448e-05	4.65033e-05	4.10177e-05	3.10693e-05	3.68058e-05	3.81988e-05	4.51219e-05	3.61715e-06	3.5358e-05	3.77886e-06	1.27615	0.601395	0.0319291	0.0457236	1.27615
15	hypothetical protein CA_C0057	0.00414829	0.00403198	0.00355635	0.000282343	0.000272046	0.000229645	0.00391221	0.000313618	0.000261345	2.79311e-05	14.9695	6.67386	0.00229294	0.0189671	14.9695
16	hypothetical protein CA_C1886	0.00713346	0.00693345	0.00611556	0.00122064	0.00117612	0.000992813	0.00672749	0.000539301	0.00112986	0.000120753	5.95428	4.40016	0.0020883	0.0189671	5.95428
17	hypothetical protein	0.00270578	0.00262991	0.00231968	0.000250471	0.000211433	0.000259951	0.00255179	0.000204561	0.000240618	2.57159e-05	10.6051	5.82378	0.00228365	0.0189671	10.6051
18	hypothetical protein CA_C1892	0.00710936	0.00691002	0.00609489	0.000887435	0.000855073	0.000721801	0.00670475	0.000537479	0.000821436	8.77904e-05	8.16223	5.17805	0.00223409	0.0189671	8.16223
19	Conserved hypothetical protein	0.00548935	0.00533543	0.00470605	0.00159434	0.0015362	0.00129677	0.00517694	0.000415004	0.00147577	0.000157722	3.50796	3.0953	0.00158604	0.0189671	3.50796
20	Stage V sporulation protein G	0.0210425	0.0204525	0.0180398	0.0058006	0.00558907	0.00471796	0.0198449	0.00159085	0.00536921	0.00057383	3.69606	3.22412	0.00164397	0.0189671	3.69606
21	elongation factor G	0.00235458	0.00228856	0.0020186	0.00323309	0.00262965	0.00311518	0.00222058	0.00017801	0.00299264	0.000319837	0.742014	-0.735913	0.0329799	0.0468261	0.742014
22	zinc-depeNDent peptidase	4.3275e-05	4.20616e-05	3.70999e-05	0.000775367	0.000747092	0.00063065	4.08122e-05	3.27166e-06	0.000717703	7.6704e-05	0.056865	-7.07108	0.00419649	0.0202728	0.056865
23	peptidase M16	4.3275e-05	4.20616e-05	3.70999e-05	0.00141977	0.0014735	0.00119848	4.08122e-05	3.27166e-06	0.00136392	0.000145768	0.0299227	-8.6546	0.00400642	0.0202728	0.0299227
24	phenylalanyl-tRNA synthetase subunit beta	4.3275e-05	4.20616e-05	3.70999e-05	0.00155419	0.00191083	0.00184115	4.08122e-05	3.27166e-06	0.00176873	0.000189031	0.0230743	-9.29558	0.00395679	0.0202728	0.0230743
25	chaperone protein HtpG	0.000637302	0.000619433	0.000546363	0.000925955	0.000892188	0.000753132	0.000601033	4.81811e-05	0.000857091	9.1601e-05	0.701247	-0.875279	0.0229213	0.035972	0.701247
26	Molecular chaperone, HSP90 family	0.000509944	0.000495646	0.000437178	0.00335163	0.00282925	0.00347848	0.000480923	3.85526e-05	0.00321979	0.000344113	0.149365	-4.68934	0.00478928	0.0214798	0.149365
27	heat shock protein 90	0.00167171	0.00162484	0.00143317	0.00445214	0.00527417	0.00547378	0.00157657	0.000126384	0.0050667	0.0005415	0.311164	-2.87925	0.0057583	0.0242638	0.311164
28	phosphoenolpyruvate-protein phosphotransferase	0.00767459	0.0074594	0.00657947	0.00546808	0.00567504	0.00461583	0.00723782	0.000580212	0.00525298	0.000561409	1.37785	0.790508	0.0131034	0.0272622	1.37785
29	TYPA/BIPA type GTPase	0.00160963	0.0015645	0.00137995	0.00377308	0.00446973	0.00463889	0.00151803	0.000121691	0.0042939	0.000458908	0.353531	-2.56443	0.00608024	0.0253141	0.353531
30	Transketolase	4.3275e-05	4.20616e-05	3.70999e-05	0.00270377	0.00332421	0.00320298	4.08122e-05	3.27166e-06	0.00307698	0.000328851	0.0132637	-10.6612	0.00388477	0.0202728	0.0132637
31	GTP-biNDing protein	4.3275e-05	4.20616e-05	3.70999e-05	0.000300388	0.000289434	0.000244323	4.08122e-05	3.27166e-06	0.000278048	2.97162e-05	0.146781	-4.73238	0.00477062	0.0214798	0.146781
32	ATP F0F1 synthase subunit alpha	0.00590273	0.00573722	0.00506044	0.00706484	0.00836927	0.00868602	0.0055668	0.000446256	0.00804004	0.000859274	0.692384	-0.906649	0.0213599	0.0341824	0.692384
33	2,3-bpg-iNDepeNDent phosphoglycerate mutase, partial	0.00798415	0.00776028	0.00684486	0.0119946	0.0142092	0.014747	0.00752976	0.000603615	0.0136503	0.00145886	0.551621	-1.46719	0.00968567	0.0260244	0.551621
34	Iron-regulated ABC transporter permease SufB	0.0107805	0.0104782	0.00924215	0.00326242	0.00314344	0.00265351	0.0101669	0.000815021	0.00301979	0.000322738	3.36677	2.99398	0.00154133	0.0189671	3.36677
35	ChW repeat-containing protein	0.00105079	0.00102133	0.000900853	0.000343659	0.000331127	0.000279518	0.000990993	7.94418e-05	0.000318101	3.39969e-05	3.11534	2.80255	0.00146154	0.0189671	3.11534
36	2-hydroxy-acid oxidase	0.00179034	0.00174014	0.00153487	0.000715675	0.000847815	0.000879902	0.00168845	0.000135353	0.000814464	8.70453e-05	2.07308	1.79802	0.00147477	0.0189671	2.07308
37	Chain V, Crystal Structure Of Aminopeptidase I From	0.00663037	0.00644446	0.00568426	0.00231648	0.00274419	0.00284805	0.00625303	0.000501267	0.00263624	0.000281746	2.37195	2.13018	0.00132644	0.0189671	2.37195
38	FAD/FMN-containing dehydrogenase	0.00618768	0.00601418	0.00530473	0.0025386	0.00312114	0.00300732	0.00583553	0.000467799	0.00288902	0.000308762	2.0199	1.73393	0.00153914	0.0189671	2.0199
39	hypothetical protein CA_C0230	0.00439731	0.00427402	0.00376984	0.00330317	0.00278834	0.00342818	0.00414706	0.000332444	0.00317323	0.000339137	1.30689	0.660103	0.0237778	0.0367773	1.30689
40	phage head portal protein	0.00641992	0.00623992	0.00550384	0.00204312	0.00212045	0.00172468	0.00605456	0.000485357	0.00196275	0.000209767	3.08473	2.77821	0.00145204	0.0189671	3.08473
41	histidine kinase	0.000924293	0.000898377	0.000792402	0.00108686	0.00104723	0.000884008	0.000871691	6.98781e-05	0.00100603	0.000107519	0.866463	-0.353509	0.155487	0.18339	1
42	peptide chain release factor 1	0.000832663	0.000809316	0.000713847	0.000520044	0.000639379	0.000616063	0.000785275	6.29507e-05	0.000591829	6.32513e-05	1.32686	0.697513	0.0198674	0.0329546	1.32686
43	unnamed protein product	0.00533213	0.00518262	0.00457127	0.0102027	0.00983066	0.00829846	0.00502867	0.000403118	0.00944395	0.00100932	0.532475	-1.55431	0.00903596	0.0260244	0.532475
44	glycyl-tRNA synthetase	4.3275e-05	4.20616e-05	3.70999e-05	0.000889523	0.000750882	0.000923189	4.08122e-05	3.27166e-06	0.000854531	9.13275e-05	0.0477597	-7.50144	0.00413321	0.0202728	0.0477597
45	glucose-6-phosphate isomerase	0.00375994	0.00365452	0.00322342	0.00965146	0.0100167	0.00814719	0.00354596	0.000284258	0.0092718	0.000990917	0.382445	-2.37053	0.00634396	0.0260244	0.382445
46	histidyl-tRNA synthetase	0.0120932	0.0117541	0.0103676	0.00584857	0.00606992	0.00493701	0.0114049	0.000914265	0.0056185	0.000600473	2.02989	1.7461	0.00152567	0.0189671	2.02989
47	D-alanine-D-alanine ligase	0.00241777	0.00234997	0.00207276	0.000749093	0.000887403	0.000920989	0.00228017	0.000182787	0.000852495	9.11098e-05	2.6747	2.42644	0.00134409	0.0189671	2.6747
48	D-alanyl-alanine synthetase A	0.00398683	0.00387504	0.00341793	0.00170216	0.00201644	0.00209276	0.00375994	0.000301411	0.00193712	0.000207029	1.94099	1.63565	0.00167325	0.0189671	1.94099
49	4-hydroxy-3-methylbut-2-enyl diphosphate reductase	0.00181633	0.0017654	0.00155715	0.0012053	0.00101744	0.00125092	0.00171296	0.000137318	0.00115789	0.000123749	1.47938	0.965866	0.00670474	0.0260244	1.47938
50	4-hydroxy-3-methylbut-2-enyl diphosphate reductase/S1 RNA-biNDing domain protein	0.00125017	0.00121512	0.00107178	0.00084913	0.00100591	0.00104398	0.00117902	9.4515e-05	0.00096634	0.000103277	1.22009	0.49061	0.0585695	0.0770845	1
51	fructose 1,6-bisphosphatase II	0.00664006	0.00645388	0.00569256	0.00138971	0.00113033	0.00133903	0.00626216	0.000501999	0.00128636	0.000137479	4.86813	3.90344	0.00193054	0.0189671	4.86813
52	GlpX-like protein (Fructose-1,6-bisphosphatase related protein)	0.0354065	0.0344137	0.0303542	0.00482925	0.0057209	0.00593743	0.0333915	0.00267679	0.00549586	0.000587366	6.07575	4.44997	0.00210119	0.0189671	6.07575
53	phosphotransacetylase	4.3275e-05	4.20616e-05	3.70999e-05	3.10693e-05	3.68058e-05	3.81988e-05	4.08122e-05	3.27166e-06	3.5358e-05	3.77886e-06	1.15426	0.353808	0.132208	0.158437	1
54	elongation factor Ts	0.0534419	0.0519434	0.045816	0.0218586	0.0226859	0.0184517	0.0504004	0.00404029	0.0209987	0.00224422	2.40017	2.15934	0.00132362	0.0189671	2.40017
55	NADH-depeNDent butanol dehydrogenase	0.00369677	0.00359311	0.00316926	0.0029477	0.00239753	0.0028402	0.00348638	0.000279482	0.00272848	0.000291604	1.27778	0.604543	0.031456	0.0452776	1.27778
56	aspartate aminotransferase	0.00176341	0.00171397	0.00151178	0.000888662	0.000922295	0.000750155	0.00166306	0.000133317	0.000853704	9.1239e-05	1.94805	1.6446	0.00165896	0.0189671	1.94805
57	Sugar kinase, ribokinase family	0.00317212	0.00308318	0.00271948	0.00193764	0.0022954	0.00238228	0.00299159	0.000239817	0.00220511	0.000235669	1.35666	0.752294	0.0154667	0.0292803	1.35666
58	phosphoribosylaminoimidazole synthetase	0.0267979	0.0260465	0.022974	0.00317732	0.00306146	0.0025843	0.0252728	0.00202596	0.00294103	0.00031432	8.59318	5.30494	0.002248	0.0189671	8.59318
59	L-lactate dehydrogenase	0.00832265	0.00808929	0.00713505	0.00156721	0.00151006	0.0012747	0.007849	0.000629206	0.00145066	0.000155038	5.41064	4.16403	0.00201989	0.0189671	5.41064
60	methionine aminopeptidase	0.0139201	0.0135298	0.0119338	0.00269979	0.00260133	0.00219589	0.0131279	0.00105238	0.002499	0.000267079	5.25325	4.09122	0.00199636	0.0189671	5.25325
61	HtrA-like serine protease (with PDZ domain)	0.00318333	0.00309407	0.00272908	0.000460382	0.000388627	0.000477806	0.00300216	0.000240665	0.000442272	4.72675e-05	6.78805	4.72337	0.0021628	0.0189671	6.78805
62	Endo-1,4-beta glucanase (fused to two ricin-B-like domains)	0.00103934	0.0010102	0.000891036	0.00073114	0.000617185	0.000758812	0.000980194	7.85762e-05	0.000702379	7.50663e-05	1.39553	0.821964	0.0114935	0.0264761	1.39553
63	Uncharacterized enzyme of thiazol biosynthesis	0.005101	0.00495797	0.00437311	0.000632236	0.000656164	0.000533696	0.00481069	0.000385644	0.000607365	6.49117e-05	7.9206	5.10393	0.00222485	0.0189671	7.9206
64	Metal-depeNDent protease	0.00246612	0.00239697	0.00211422	0.000167662	0.000206136	0.000198619	0.00232577	0.000186443	0.000190806	2.03922e-05	12.1892	6.16712	0.00229286	0.0189671	12.1892
65	response regulator	0.00345753	0.00336058	0.00296416	0.000465414	0.000378548	0.000448442	0.00326075	0.000261395	0.000430801	4.60416e-05	7.56904	4.99196	0.00220922	0.0189671	7.56904
66	5'-methylthioadenosine/S-adenosylhomocysteine nucleosidase	0.00141031	0.00137077	0.00120907	0.00109764	0.00113918	0.00092656	0.00133005	0.000106622	0.00105446	0.000112695	1.26136	0.572651	0.0371963	0.0518268	1
67	electron transfer flavoprotein subunit beta	0.0109558	0.0106486	0.0093925	0.0103524	0.00873888	0.0107442	0.0103323	0.000828279	0.00994516	0.00106288	1.03893	0.0941914	0.646315	0.678112	1
68	2,3,4,5-tetrahydropyridine-2,6-dicarboxylate N-acetyltransferase	0.0219736	0.0213575	0.0188381	0.00510665	0.00431073	0.00529993	0.0207231	0.00166124	0.00490577	0.000524301	4.22423	3.55354	0.00179013	0.0189671	4.22423
69	ABC-type multidrug transport system, ATPase component	0.0051626	0.00501785	0.00442593	0.00517317	0.00436689	0.00536897	0.00486879	0.000390301	0.00496968	0.000531131	0.979701	-0.0505793	0.80514	0.829754	1
70	membrane protein	4.3275e-05	4.20616e-05	3.70999e-05	3.10693e-05	3.81988e-05	3.68058e-05	4.08122e-05	3.27166e-06	3.5358e-05	3.77886e-06	1.15426	0.353808	0.132208	0.158437	1
71	regulatory protein SpoVG	0.0013531	0.00131516	0.00116002	0.000202739	0.000249263	0.000240173	0.00127609	0.000102296	0.000230725	2.46586e-05	5.53079	4.21819	0.0020366	0.0189671	5.53079
72	preprotein translocase subunit SecA	4.3275e-05	4.20616e-05	3.70999e-05	0.000191412	0.000161579	0.000198657	4.08122e-05	3.27166e-06	0.000183883	1.96523e-05	0.221947	-3.71257	0.00520157	0.0223689	0.221947
73	ChW repeat-containing protein	0.000744642	0.000723763	0.000638386	0.000114583	0.00013574	0.000140877	0.000702263	5.62961e-05	0.0001304	1.39364e-05	5.38545	4.15252	0.0020162	0.0189671	5.38545
74	putative surface protein, responsible for cell interaction; contains cell adhesion domain aND ChW-r	4.3275e-05	4.20616e-05	3.70999e-05	0.000256681	0.00024732	0.000208773	4.08122e-05	3.27166e-06	0.000237591	2.53924e-05	0.171775	-4.34457	0.00491667	0.0215879	0.171775
75	RecName: Full=Glutamyl-tRNA(Gln) amidotransferase subunit A 2; Short=Glu-ADT subunit A 2MEILDMTVEQL	0.000824051	0.000800946	0.000706464	0.000682306	0.000575962	0.00070813	0.000777154	6.22996e-05	0.000655466	7.00525e-05	1.18565	0.419991	0.0887279	0.111981	1
76	unnamed protein product	0.00124097	0.00120618	0.00106389	0.00191497	0.0023544	0.00226854	0.00117035	9.38195e-05	0.0021793	0.000232911	0.537028	-1.53331	0.00918048	0.0260244	0.537028
77	prolyl-tRNA synthetase	0.000808161	0.000785501	0.000692841	0.00204495	0.00212235	0.00172623	0.000762167	6.10983e-05	0.00196451	0.000209956	0.387968	-2.33517	0.00639964	0.0260244	0.387968
78	glutamine synthetase	0.00345397	0.00335712	0.00296111	0.00374073	0.00304255	0.00360432	0.0032574	0.000261126	0.00346254	0.000370056	0.940756	-0.150622	0.481188	0.520002	1
79	unnamed protein product	4.3275e-05	4.20616e-05	3.70999e-05	0.00238619	0.0024765	0.00201428	4.08122e-05	3.27166e-06	0.00229232	0.00024499	0.0178039	-9.93511	0.00391823	0.0202728	0.0178039
80	membrane protein	0.000563899	0.000548088	0.000483434	0.00022813	0.000192574	0.000236764	0.000531807	4.26317e-05	0.000219156	2.34221e-05	2.42662	2.18637	0.00132206	0.0189671	2.42662
81	unnamed protein product	0.000729331	0.000708881	0.00062526	0.000501123	0.000407592	0.000482848	0.000687824	5.51386e-05	0.000463854	4.95741e-05	1.48285	0.971632	0.0065747	0.0260244	1.48285
82	phosphomannomutase	0.00125827	0.00122299	0.00107872	0.0018489	0.00156073	0.00191887	0.00118666	9.51275e-05	0.00177617	0.000189826	0.668104	-0.994688	0.0178625	0.0314248	0.668104
83	lysyl-tRNA synthetase	0.00177754	0.0017277	0.00152389	0.000995996	0.0008101	0.000959675	0.00167638	0.000134385	0.000921924	9.853e-05	1.81835	1.47467	0.0020264	0.0189671	1.81835
84	oligopeptide ABC transporter substrate-biNDing protein	0.00224848	0.00218544	0.00192764	0.00285442	0.00240953	0.00296245	0.00212052	0.000169989	0.00274213	0.000293063	0.773311	-0.634023	0.0457104	0.0621162	1
85	2-oxoacid:ferredoxin oxidoreductase, alpha subunit	0.00120552	0.00117172	0.0010335	0.000801327	0.000651765	0.000772105	0.00113691	9.11393e-05	0.000741732	7.92721e-05	1.53278	1.05332	0.00506388	0.0220195	1.53278
86	pyruvate kinase PykA	0.00917713	0.00891981	0.00786761	0.00783221	0.00962949	0.00927833	0.00865485	0.000693806	0.00891334	0.000952607	0.971	-0.0725813	0.725039	0.7554	1
87	Adenylosuccinate synthase	0.00289312	0.002812	0.00248029	0.00292045	0.00246527	0.00303098	0.00272847	0.000218725	0.00280556	0.000299843	0.972523	-0.0687158	0.738817	0.768223	1
88	Iron-regulated ABC-type transporter membrane component (SufB)	0.0232009	0.0225504	0.0198903	0.00844281	0.00686702	0.00813492	0.0218805	0.00175403	0.00781492	0.000835214	2.79984	2.53921	0.00137136	0.0189671	2.79984
89	phosphoglycerate kinase	0.0281139	0.0273256	0.0241022	0.0313553	0.032542	0.0264683	0.0265139	0.00212546	0.0301219	0.00321926	0.880222	-0.314654	0.191399	0.221008	1
90	flavoprotein	0.00255073	0.00247921	0.00218676	0.00168496	0.00142234	0.00174873	0.00240557	0.00019284	0.00161867	0.000172995	1.48614	0.977097	0.00645482	0.0260244	1.48614
91	protein-arginine kinase	0.00229825	0.00223381	0.0019703	0.00271208	0.00321283	0.00333443	0.00216745	0.000173751	0.00308645	0.000329862	0.702249	-0.871759	0.023109	0.0362052	0.702249
92	DTDP-D-glucose 4,6-dehydratase	0.00160215	0.00155723	0.00137354	0.00588673	0.00697364	0.00723758	0.00151097	0.000121125	0.00669932	0.000715985	0.225541	-3.67295	0.00523	0.022399	0.225541
93	Electron transfer flavoprotein alpha-subunit	0.00780264	0.00758386	0.00668925	0.0113496	0.0117791	0.00958063	0.00735858	0.000589892	0.0109031	0.00116526	0.674907	-0.969702	0.0187414	0.0321216	0.674907
94	signal recognition particle-docking protein FtsY	0.00186764	0.00181527	0.00160114	0.000462082	0.000479571	0.000390062	0.00176135	0.000141196	0.000443905	4.74421e-05	3.96785	3.39912	0.00172257	0.0189671	3.96785
95	quinolinate synthase A	0.00170904	0.00166112	0.00146517	0.000248815	0.000294756	0.000305911	0.00161178	0.000129206	0.000283161	3.02626e-05	5.6921	4.2891	0.00205761	0.0189671	5.6921
96	deoxyribonuclease HsdR	0.00343488	0.00333857	0.00294475	0.00121173	0.00116754	0.000985567	0.0032394	0.000259683	0.00112161	0.000119871	2.88817	2.61582	0.00139433	0.0189671	2.88817
97	cysteine synthase/cystathionine beta-synthase CysK	0.0093508	0.00908862	0.0080165	0.00343544	0.00356546	0.00289999	0.00881864	0.000706936	0.0033003	0.000352717	2.67207	2.42402	0.00134359	0.0189671	2.67207
98	unnamed protein product	0.0278021	0.0270225	0.0238349	3.10693e-05	3.68058e-05	3.81988e-05	0.0262198	0.00210188	3.5358e-05	3.77886e-06	741.553	16.2992	0.00214092	0.0189671	741.553
99	fructose-bisphosphate aldolase	0.045315	0.0440444	0.0388488	0.0123031	0.0151263	0.0145747	0.0427361	0.00342589	0.0140013	0.00149638	3.05229	2.75213	0.00144209	0.0189671	3.05229
100	3-hydroxybutyryl-CoA dehydratase	0.00624701	0.00607186	0.0053556	0.0318302	0.0391344	0.0377073	0.00589149	0.000472285	0.036224	0.00387141	0.162641	-4.47933	0.00486777	0.0215689	0.162641
101	chromosome coNDensation protein CrcB	0.00406422	0.00395026	0.00348428	3.10693e-05	3.81988e-05	3.68058e-05	0.00383292	0.000307261	3.5358e-05	3.77886e-06	108.403	11.5567	0.00217223	0.0189671	108.403
102	triosephosphate isomerase	0.012127	0.011787	0.0103966	0.0069929	0.00673789	0.00568773	0.0114369	0.000916825	0.00647284	0.000691781	1.7669	1.40389	0.00225924	0.0189671	1.7669
103	NifU-related domain containing protein	0.0095237	0.00925667	0.00816473	0.0112596	0.0138434	0.0133386	0.0089817	0.000720008	0.0128139	0.00136947	0.700936	-0.876373	0.0228635	0.035972	0.700936
104	nitroreductase	0.00176688	0.00171734	0.00151476	0.000747614	0.00091917	0.000885651	0.00166633	0.000133579	0.000850812	9.09299e-05	1.95852	1.65782	0.00163867	0.0189671	1.95852
105	3-hydroxybutyryl-CoA dehydrogenase	0.0712221	0.0692251	0.0610591	0.0459181	0.047656	0.0387614	0.0671688	0.00538451	0.0441118	0.00471442	1.52269	1.03703	0.00532185	0.0226071	1.52269
106	unnamed protein product	0.0036122	0.00351092	0.00309676	0.000936138	0.000902	0.000761415	0.00340663	0.000273088	0.000866518	9.26085e-05	3.9314	3.37636	0.00171245	0.0189671	3.9314
107	acetoacetate decarboxylase (plasmid)	0.0175147	0.0170236	0.0150154	0.016918	0.0200417	0.0208002	0.0165179	0.00132414	0.0192533	0.00205769	0.857925	-0.377933	0.137023	0.163832	1
108	ribulose-phosphate 3-epimerase	4.3275e-05	4.20616e-05	3.70999e-05	3.81988e-05	3.68058e-05	3.10693e-05	4.08122e-05	3.27166e-06	3.5358e-05	3.77886e-06	1.15426	0.353808	0.132208	0.158437	1
109	3-methyl-2-oxobutanoate hydroxymethyltransferase	0.00695354	0.00675857	0.00596131	0.0016143	0.00131301	0.00155544	0.00655781	0.000525699	0.00149425	0.000159697	4.3887	3.64774	0.00182991	0.0189671	4.3887
110	transcriptional regulator	0.00248382	0.00241418	0.00212939	0.000961383	0.000997768	0.000811542	0.00234246	0.000187781	0.000923564	9.87053e-05	2.53633	2.29543	0.00132484	0.0189671	2.53633
111	Pyruvate:ferredoxin oxidoreductase	0.00959482	0.00932579	0.0082257	0.185789	0.220092	0.228422	0.00904877	0.000725384	0.211434	0.0225969	0.0427971	-7.77203	0.00409843	0.0202728	0.0427971
112	ABC transporter ATPase	4.3275e-05	4.20616e-05	3.70999e-05	0.00316353	0.00267047	0.00328326	4.08122e-05	3.27166e-06	0.00303909	0.0003248	0.0134291	-10.6306	0.003886	0.0202728	0.0134291
113	threonyl-tRNA synthetase	4.3275e-05	4.20616e-05	3.70999e-05	0.000629136	0.00053108	0.000652948	4.08122e-05	3.27166e-06	0.000604388	6.45935e-05	0.0675265	-6.64727	0.00426929	0.0202728	0.0675265
114	Aconitase A	4.3275e-05	4.20616e-05	3.70999e-05	0.000120609	9.80981e-05	0.000116211	4.08122e-05	3.27166e-06	0.000111639	1.19314e-05	0.365572	-2.48182	0.00616296	0.0255567	0.365572
115	malate dehydrogenase	0.00283733	0.00275777	0.00243246	0.00386958	0.00326647	0.00401603	0.00267585	0.000214507	0.00371736	0.00039729	0.719825	-0.810789	0.0268333	0.0404047	0.719825
116	unnamed protein product	0.00141906	0.00137927	0.00121657	0.000257651	0.000305223	0.000316775	0.0013383	0.000107283	0.000293217	3.13373e-05	4.56419	3.74444	0.00186935	0.0189671	4.56419
117	NADP-dependent glyceraldehyde-3-phosphate dehydrogenase	4.3275e-05	4.20616e-05	3.70999e-05	0.000737625	0.000622659	0.000765542	4.08122e-05	3.27166e-06	0.000708609	7.57321e-05	0.0575948	-7.03963	0.0042015	0.0202728	0.0575948
118	UDP-N-acetylmuramate-alanine ligase	4.3275e-05	4.20616e-05	3.70999e-05	0.000687695	0.000713722	0.000580511	4.08122e-05	3.27166e-06	0.000660642	7.06057e-05	0.0617765	-6.86676	0.00423019	0.0202728	0.0617765
119	unnamed protein product	0.00119951	0.00116587	0.00102834	0.000372564	0.000441353	0.000458057	0.00113124	9.06846e-05	0.000423992	4.53138e-05	2.66807	2.42032	0.00134284	0.0189671	2.66807
120	Pyruvate kinase	0.0121963	0.0118544	0.010456	0.0238683	0.0229979	0.0194134	0.0115022	0.000922063	0.0220932	0.00236119	0.520623	-1.60983	0.00868597	0.0260244	0.520623
121	O-acetylhomoserine sulfhydrylase	4.3275e-05	4.20616e-05	3.70999e-05	0.00120645	0.000981273	0.00116245	4.08122e-05	3.27166e-06	0.00111672	0.000119349	0.0365463	-8.16143	0.00405396	0.0202728	0.0365463
122	O-acetylhomoserine aminocarboxypropyltransferase	4.3275e-05	4.20616e-05	3.70999e-05	0.00151929	0.0017998	0.00186792	4.08122e-05	3.27166e-06	0.001729	0.000184786	0.0236044	-9.23956	0.00396063	0.0202728	0.0236044
123	serine--tRNA ligase	4.3275e-05	4.20616e-05	3.70999e-05	0.00447486	0.00431168	0.00363966	4.08122e-05	3.27166e-06	0.00414207	0.00044268	0.0098531	-11.3942	0.00385949	0.0202728	0.0098531
124	UDP-N-acetylglucosamine 1-carboxyvinyltransferase	4.3275e-05	4.20616e-05	3.70999e-05	0.000601178	0.000712178	0.000739132	4.08122e-05	3.27166e-06	0.000684163	7.31194e-05	0.0596527	-6.95304	0.00421567	0.0202728	0.0596527
125	S-layer protein	4.3275e-05	4.20616e-05	3.70999e-05	3.10693e-05	3.81988e-05	3.68058e-05	4.08122e-05	3.27166e-06	3.5358e-05	3.77886e-06	1.15426	0.353808	0.132208	0.158437	1
126	Cystathionine gamma-synthase	0.00129271	0.00125646	0.00110825	0.00453763	0.00557889	0.00537544	0.00121914	9.77311e-05	0.00516399	0.000551898	0.236085	-3.56026	0.00529081	0.0225669	0.236085
127	butanol dehydrogenase	0.000976042	0.000948675	0.000836766	0.00808352	0.00957603	0.00993846	0.000920494	7.37904e-05	0.00919934	0.000983173	0.100061	-5.67737	0.00448466	0.0209218	0.100061
128	NADH-depeNDent butanol dehydrogenase B (BDH II)	0.000664877	0.000646235	0.000570003	0.00403694	0.00328348	0.00388973	0.000627038	5.02658e-05	0.00373671	0.000399359	0.167805	-4.40224	0.00489799	0.0215879	0.167805
129	acyl-CoA dehydrogenase short-chain specific	0.00142236	0.00138248	0.0012194	0.0070157	0.00592223	0.00728122	0.00134141	0.000107533	0.00673972	0.000720303	0.199031	-3.98134	0.00507819	0.0220195	0.199031
130	3-oxoacyl-ACP synthase	0.00260969	0.00253652	0.0022373	0.000525631	0.000443707	0.000545525	0.00246117	0.000197297	0.000504954	5.39666e-05	4.87405	3.90644	0.00193164	0.0189671	4.87405
131	Glyceraldehyde 3-phosphate dehydrogenase, gene gapC	0.00202775	0.00197089	0.0017384	0.0543457	0.0442025	0.0523639	0.00191234	0.000153301	0.050304	0.00537621	0.0380157	-8.06421	0.00406449	0.0202728	0.0380157
132	butyrate kinase	0.0102095	0.0099232	0.00875263	0.0127691	0.0156993	0.0151268	0.00962843	0.000771852	0.0145317	0.00155307	0.662581	-1.01516	0.0171991	0.0308816	0.662581
133	branched-chain amino acid aminotransferase	0.00290074	0.00281941	0.00248682	0.00575904	0.00486144	0.00597701	0.00273566	0.000219301	0.0055325	0.000591282	0.494471	-1.73694	0.00802925	0.0260244	0.494471
134	Butyryl-CoA dehydrogenase	0.00269698	0.00262136	0.00231214	0.0364336	0.0307551	0.0378125	0.0025435	0.000203897	0.0350004	0.00374064	0.0726705	-6.4662	0.00430458	0.0202728	0.0726705
135	Formate-tetrahydrofolate ligase	0.000846044	0.000822321	0.000725318	0.00147173	0.00174347	0.00180946	0.000797894	6.39623e-05	0.00167489	0.000179002	0.476387	-1.82882	0.00765189	0.0260244	0.476387
136	Glycine hydroxymethyltransferase	4.3275e-05	4.20616e-05	3.70999e-05	0.000775098	0.000952961	0.000918209	4.08122e-05	3.27166e-06	0.000882089	9.42727e-05	0.0462676	-7.57972	0.00412271	0.0202728	0.0462676
137	Pyrimidine-nucleoside phosphorylase	4.3275e-05	4.20616e-05	3.70999e-05	0.000380078	0.000309139	0.000366218	4.08122e-05	3.27166e-06	0.000351812	3.75996e-05	0.116006	-5.3127	0.00458391	0.0211955	0.116006
138	Competence-damage iNDucible protein, CINA	0.00211595	0.00205662	0.00181401	0.00253942	0.00300829	0.00312215	0.00199553	0.000159969	0.00288996	0.000308862	0.690505	-0.913352	0.0210507	0.0338981	0.690505
139	L-aspartate oxidase	4.3275e-05	4.20616e-05	3.70999e-05	0.000529377	0.000627119	0.000650854	4.08122e-05	3.27166e-06	0.00060245	6.43865e-05	0.0677436	-6.63935	0.00427076	0.0202728	0.0677436
140	acetate kinase	4.3275e-05	4.20616e-05	3.70999e-05	0.000738847	0.000766811	0.000623691	4.08122e-05	3.27166e-06	0.000709783	7.58576e-05	0.0574995	-7.04371	0.00420084	0.0202728	0.0574995
141	NADH-rubredoxin oxidoreductase	4.3275e-05	4.20616e-05	3.70999e-05	0.00135571	0.00166681	0.00160602	4.08122e-05	3.27166e-06	0.00154284	0.000164891	0.0264525	-8.95861	0.00398133	0.0202728	0.0264525
142	cyclopropane fatty acid synthase	4.3275e-05	4.20616e-05	3.70999e-05	0.00448658	0.0037873	0.00465638	4.08122e-05	3.27166e-06	0.00431009	0.000460638	0.00946899	-11.4923	0.00385663	0.0202728	0.00946899
143	aminotransferase	0.00136899	0.0013306	0.00117364	0.00615051	0.00728612	0.00756188	0.00129108	0.000103498	0.00699951	0.000748067	0.184453	-4.16895	0.0049945	0.0218379	0.184453
144	3-deoxy-7-phosphoheptulonate synthase	0.000863509	0.000839298	0.000740292	0.00130355	0.00125601	0.00106025	0.000814366	6.52827e-05	0.0012066	0.000128955	0.674924	-0.969641	0.0187439	0.0321216	0.674924
145	ABC transporter, ATP-biNDing protein	0.000647732	0.00062957	0.000555304	0.000616239	0.000501222	0.000593766	0.000610868	4.89696e-05	0.000570409	6.09621e-05	1.07093	0.169011	0.422997	0.461411	1
146	GGGtGRT protein	0.00156229	0.00151848	0.00133936	0.00266544	0.00216796	0.00256824	0.00147338	0.000118112	0.00246722	0.000263682	0.597182	-1.27146	0.0117934	0.0266035	0.597182
147	ADP-ribose pyrophosphatase	0.00250548	0.00243523	0.00214797	0.000192443	0.000227975	0.000236603	0.00236289	0.000189419	0.000219007	2.34063e-05	10.7891	5.8662	0.0022853	0.0189671	10.7891
148	methionyl-tRNA formyltransferase	4.3275e-05	4.20616e-05	3.70999e-05	0.000333988	0.000321808	0.000271651	4.08122e-05	3.27166e-06	0.000309149	3.30401e-05	0.132015	-4.99388	0.00468222	0.0214547	0.132015
149	HtrA-like serine protease	4.3275e-05	4.20616e-05	3.70999e-05	0.000613924	0.000499339	0.000591536	4.08122e-05	3.27166e-06	0.000568266	6.07331e-05	0.0718188	-6.49528	0.0042983	0.0202728	0.0718188
150	2-nitropropane dioxygenase	0.00162178	0.00157631	0.00139036	0.00115589	0.00119963	0.000975731	0.00152949	0.000122609	0.00111042	0.000118675	1.3774	0.7897	0.0131485	0.0272622	1.3774
151	nicotinate-nucleotide pyrophosphorylase	4.3275e-05	4.20616e-05	3.70999e-05	0.000496226	0.000587848	0.000610096	4.08122e-05	3.27166e-06	0.000564723	6.03544e-05	0.0722693	-6.47986	0.00430129	0.0202728	0.0722693
152	pantothenate synthetase	4.3275e-05	4.20616e-05	3.70999e-05	0.000326226	0.000314329	0.000265338	4.08122e-05	3.27166e-06	0.000301964	3.22722e-05	0.135156	-4.93588	0.00470116	0.0214547	0.135156
153	aldo/keto reductase	4.3275e-05	4.20616e-05	3.70999e-05	0.00330759	0.0039183	0.00406659	4.08122e-05	3.27166e-06	0.00376416	0.000402292	0.0108423	-11.1583	0.00386683	0.0202728	0.0108423
154	chemotaxis protein CheY	0.00235137	0.00228544	0.00201585	0.00221556	0.00229942	0.00187025	0.00221755	0.000177768	0.00212841	0.000227472	1.04188	0.101193	0.62267	0.655938	1
155	phosphate butyryltransferase	0.00754648	0.00733488	0.00646964	0.00908761	0.00943156	0.00767122	0.007117	0.000570526	0.00873013	0.000933027	0.815223	-0.503851	0.0757693	0.096447	1
156	D-amino acid aminotransferase	4.3275e-05	4.20616e-05	3.70999e-05	0.000594465	0.000501812	0.000616964	4.08122e-05	3.27166e-06	0.000571081	6.10339e-05	0.0714648	-6.50747	0.00429588	0.0202728	0.0714648
157	hydrolase	8.8281e-06	8.58057e-06	7.56838e-06	0.000563951	0.000668077	0.000693362	8.32568e-06	6.67419e-07	0.000641797	6.85916e-05	0.0129725	-10.7159	0.00388259	0.0202728	0.0129725
158	DNA-biNDing response regulator	0.00178183	0.00173187	0.00152757	0.00112748	0.000917041	0.00108636	0.00168043	0.000134709	0.00104363	0.000111537	1.61018	1.17481	0.00362374	0.0202728	1.61018
159	30S ribosomal protein S2	0.00202042	0.00196377	0.00173212	3.68058e-05	3.10693e-05	3.81988e-05	0.00190544	0.000152747	3.5358e-05	3.77886e-06	53.8899	9.83301	0.00220492	0.0189671	53.8899
160	deoxyribose-phosphate aldolase	4.3275e-05	4.20616e-05	3.70999e-05	3.68058e-05	3.81988e-05	3.10693e-05	4.08122e-05	3.27166e-06	3.5358e-05	3.77886e-06	1.15426	0.353808	0.132208	0.158437	1
161	keto-hydroxyglutarate-aldolase/keto-deoxy-phosphogluconate aldolase	0.0031361	0.00304816	0.00268859	0.000424338	0.000502686	0.000521712	0.00295762	0.000237094	0.000482912	5.16109e-05	6.12455	4.46969	0.00210615	0.0189671	6.12455
162	deoxycytidine triphosphate deaminase	0.00276805	0.00269044	0.00237307	0.00035013	0.000284781	0.000337362	0.00261052	0.000209269	0.000324091	3.4637e-05	8.05489	5.1454	0.00223013	0.0189671	8.05489
163	transcription antitermination protein NusG	0.00161733	0.00157199	0.00138655	0.00200331	0.00193025	0.0016294	0.00152529	0.000122273	0.00185432	0.000198179	0.82256	-0.481752	0.0834468	0.105956	1
164	ribosome-associated protein Y (PSrp-1)	0.00198699	0.00193128	0.00170346	0.00126126	0.001309	0.00106468	0.00187391	0.00015022	0.00121165	0.000129494	1.54658	1.07542	0.00474262	0.0214547	1.54658
165	membrane protein	4.3275e-05	4.20616e-05	3.70999e-05	3.68058e-05	3.10693e-05	3.81988e-05	4.08122e-05	3.27166e-06	3.5358e-05	3.77886e-06	1.15426	0.353808	0.132208	0.158437	1
166	50S ribosomal protein L10	0.0050543	0.00491258	0.00433308	0.00128859	0.00133736	0.00108775	0.00476665	0.000382113	0.0012379	0.0001323	3.85058	3.32513	0.0016895	0.0189671	3.85058
167	Nitroreductase family protein	4.3275e-05	4.20616e-05	3.70999e-05	3.10693e-05	3.81988e-05	3.68058e-05	4.08122e-05	3.27166e-06	3.5358e-05	3.77886e-06	1.15426	0.353808	0.132208	0.158437	1
168	DUTPase, dut	4.3275e-05	4.20616e-05	3.70999e-05	0.000318685	0.000259205	0.000307064	4.08122e-05	3.27166e-06	0.000294984	3.15263e-05	0.138354	-4.87821	0.00472035	0.0214547	0.138354
169	phosphoribosylaminoimidazole carboxylase catalytic subunit	4.3275e-05	4.20616e-05	3.70999e-05	0.00512183	0.00493506	0.00416588	4.08122e-05	3.27166e-06	0.00474092	0.000506683	0.00860849	-11.7273	0.00385024	0.0202728	0.00860849
170	sporulation protein	0.000145205	0.000141134	0.000124485	3.68058e-05	3.81988e-05	3.10693e-05	0.000136941	1.09777e-05	3.5358e-05	3.77886e-06	3.87299	3.33944	0.00170859	0.0189671	3.87299
171	Predicted tRNA-methylase (SpoU class)	0.0103829	0.0100918	0.00890132	0.0014756	0.00124562	0.00153145	0.009792	0.000784965	0.00141756	0.0001515	6.90766	4.76645	0.00217114	0.0189671	6.90766
172	heat-shock protein	4.3275e-05	4.20616e-05	3.70999e-05	3.81988e-05	3.68058e-05	3.10693e-05	4.08122e-05	3.27166e-06	3.5358e-05	3.77886e-06	1.15426	0.353808	0.132208	0.158437	1
173	molecular chaperone	0.00345307	0.00335625	0.00296034	0.0786632	0.0931873	0.0967142	0.00325655	0.000261058	0.0895216	0.00956756	0.0363773	-8.17286	0.00405279	0.0202728	0.0363773
174	beta-D-galactosidase	0.00465686	0.00452628	0.00399235	3.10693e-05	3.81988e-05	3.68058e-05	0.00439183	0.000352066	3.5358e-05	3.77886e-06	124.211	11.8925	0.00216778	0.0189671	124.211
175	unknown, partial	0.00237726	0.0023106	0.00203804	0.000171782	0.000211201	0.000203499	0.00224197	0.000179725	0.000195494	2.08933e-05	11.4682	6.01674	0.00228995	0.0189671	11.4682
176	transcriptional regulator	0.00345956	0.00336256	0.0029659	0.000551969	0.00046594	0.00057286	0.00326267	0.000261548	0.000530256	5.66708e-05	6.15301	4.48113	0.00210899	0.0189671	6.15301
177	elongation factor P	0.00571269	0.00555251	0.00489752	3.10693e-05	3.81988e-05	3.68058e-05	0.00538757	0.000431889	3.5358e-05	3.77886e-06	152.372	12.3964	0.00216202	0.0189671	152.372
178	ATP-depeNDent Clp protease proteolytic subunit	0.00483133	0.00469587	0.00414193	0.00584817	0.00719016	0.00692796	0.00455638	0.000365257	0.00665543	0.000711295	0.68461	-0.934495	0.0201259	0.0331205	0.68461
179	dTDP-4-dehydrorhamnose 3,5-epimerase	0.00737534	0.00716854	0.00632292	0.00414388	0.00509479	0.004909	0.0069556	0.000557588	0.00471589	0.000504008	1.47493	0.95843	0.00687764	0.0260244	1.47493
180	Single straND DNA biNDing protein, SSB	0.00221063	0.00214865	0.00189519	0.00159194	0.00129482	0.00153389	0.00208482	0.000167128	0.00147355	0.000157485	1.41483	0.855832	0.0100347	0.0260244	1.41483
181	transcription elongation factor GreA	4.3275e-05	4.20616e-05	3.70999e-05	3.81988e-05	3.68058e-05	3.10693e-05	4.08122e-05	3.27166e-06	3.5358e-05	3.77886e-06	1.15426	0.353808	0.132208	0.158437	1
182	rubrerythrin	0.0246484	0.0239572	0.0211312	0.00809712	0.0068351	0.00840357	0.0232456	0.00186346	0.0077786	0.000831332	2.9884	2.69996	0.0014229	0.0189671	2.9884
183	Thiol peroxidase, TPX	0.00575513	0.00559376	0.0049339	3.10693e-05	3.68058e-05	3.81988e-05	0.0054276	0.000435097	3.5358e-05	3.77886e-06	153.504	12.4147	0.00216183	0.0189671	153.504
184	ssDNA-biNDing protein	4.3275e-05	4.20616e-05	3.70999e-05	0.000258217	0.00031747	0.000305893	4.08122e-05	3.27166e-06	0.00029386	3.14061e-05	0.138883	-4.86879	0.00472347	0.0214547	0.138883
185	peptide deformylase	4.3275e-05	4.20616e-05	3.70999e-05	3.81988e-05	3.10693e-05	3.68058e-05	4.08122e-05	3.27166e-06	3.5358e-05	3.77886e-06	1.15426	0.353808	0.132208	0.158437	1

## Sheet: For 2
Spot No.	Protein Name	For 2_1	For 2_2	For 2_3	Con 2_1	Con 2_2	Con 2_3	AVG(For_2)	sd(For_2)	AVG(Con_2)	sd(Con_2)	Fold Change(FC)	log1.5_FC	Pvalue	fdr	adjFC(IF<0.05, reture FC, else reture 1)
1	molecular chaperone DnaK	0.0130591	0.0122213	0.00868478	0.0030645	0.00234271	0.00323719	0.0113217	0.00232177	0.00288147	0.0004745	3.92916	3.37495	0.0207567	0.0337194	3.92916
2	FKBP-type peptidyl-prolyl cis-transisomerase (trigger factor)	0.00715565	0.0066966	0.00475878	0.00660498	0.00477993	0.00625262	0.00620368	0.0012722	0.00587917	0.000968142	1.0552	0.132506	0.744086	0.772932	1
3	Predicted membrane protein	0.00474967	0.00444497	0.0031587	0.000667863	0.0007055	0.00051056	0.00411778	0.00084444	0.000627974	0.00010341	6.55724	4.63806	0.0177652	0.0314248	6.55724
4	Protein containing cell adhesion domain	0.0025495	0.00238595	0.00169551	0.000725032	0.000765891	0.000554264	0.00221032	0.000453274	0.000681729	0.000112262	3.24223	2.90102	0.0227424	0.035972	3.24223
5	flagellar hook protein FlgE	0.00244468	0.00228785	0.0016258	0.000219455	0.000287069	0.000303247	0.00211944	0.000434637	0.000269924	4.44492e-05	7.852	5.08248	0.0170953	0.030748	7.852
6	chaperonin GroEL	0.0551002	0.0515654	0.0366437	0.200709	0.153436	0.21202	0.0477698	0.00979623	0.188721	0.0310773	0.253123	-3.3884	0.0102701	0.0260244	0.253123
7	Enolase	0.00238207	0.00222926	0.00158417	0.000879882	0.00121584	0.00115097	0.00206517	0.000423507	0.00108223	0.000178214	1.90825	1.59369	0.0410734	0.0564018	1
8	phosphopyruvate hydratase	0.00869743	0.00813948	0.00578412	0.00247867	0.00189487	0.00261836	0.00754034	0.00154631	0.00233063	0.000383792	3.23532	2.89576	0.0227695	0.035972	3.23532
9	Endoglucanase	0.00832879	0.00779448	0.00553895	0.000230836	0.000243845	0.000176467	0.00722074	0.00148077	0.000217049	3.57422e-05	33.2678	8.64338	0.0145338	0.0286563	33.2678
10	ATP F0F1 synthase subunit beta	0.00535448	0.00501098	0.00356093	0.00478941	0.00661808	0.00626502	0.00464213	0.000951969	0.00589084	0.000970062	0.788025	-0.587536	0.186774	0.216385	1
11	Conserved hypothetical protein	0.00264986	0.00247987	0.00176226	0.000510718	0.000483472	0.000369599	0.00229733	0.000471117	0.000454596	7.48597e-05	5.05357	3.99564	0.0190203	0.0323237	5.05357
12	polysaccharide deacetylase	0.00245462	0.00229715	0.00163241	0.000265035	0.000250896	0.000191802	0.00212806	0.000436405	0.000235911	3.88482e-05	9.02061	5.42466	0.0166606	0.0304823	9.02061
13	flagellin family hook-associated protein	0.0384047	0.035941	0.0255406	0.00685662	0.00896913	0.00947458	0.0332954	0.00682794	0.00843345	0.00138876	3.94802	3.38676	0.0207164	0.0337194	3.94802
14	flagellin	0.00366971	0.00343429	0.00244049	0.00116967	0.00110727	0.000846471	0.0031815	0.000652435	0.00104114	0.000171447	3.0558	2.75496	0.0235528	0.0367353	3.0558
15	hypothetical protein CA_C0057	0.00450945	0.00422016	0.00299895	0.00289953	0.00400661	0.00379287	0.00390952	0.000801731	0.00356634	0.00058728	1.09623	0.226591	0.58474	0.617225	1
16	hypothetical protein CA_C1886	0.143841	0.134613	0.0956593	0.023203	0.0219651	0.0167916	0.124704	0.0255733	0.0206532	0.00340103	6.038	4.43459	0.0181202	0.0316121	6.038
17	hypothetical protein	0.00307543	0.00287814	0.00204528	0.0012231	0.00129203	0.000935022	0.00266628	0.000546779	0.00115005	0.000189382	2.3184	2.07386	0.0299676	0.0437377	2.3184
18	hypothetical protein CA_C1892	0.024775	0.0231856	0.0164763	0.00270845	0.00374258	0.00354292	0.021479	0.00440473	0.00333132	0.000548578	6.44759	4.59647	0.017835	0.0314248	6.44759
19	Conserved hypothetical protein	0.00718759	0.00672649	0.00478002	0.00340982	0.00446038	0.00471174	0.00623137	0.00127788	0.00419398	0.000690636	1.48579	0.976521	0.0912493	0.114748	1
20	Stage V sporulation protein G	0.00807806	0.00755983	0.00537221	0.00429777	0.00562191	0.00593873	0.00700337	0.00143619	0.00528614	0.000870485	1.32485	0.693777	0.166407	0.195168	1
21	elongation factor G	2.89242e-05	2.70686e-05	1.92356e-05	0.0024928	0.00344459	0.00326083	2.50761e-05	5.14241e-06	0.00306607	0.0005049	0.00817858	-11.8536	0.00905845	0.0260244	0.00817858
22	zinc-depeNDent peptidase	2.89242e-05	2.70686e-05	1.92356e-05	0.000131132	0.000181201	0.000171534	2.50761e-05	5.14241e-06	0.000161289	2.65599e-05	0.155473	-4.59048	0.0102703	0.0260244	0.155473
23	peptidase M16	2.89242e-05	2.70686e-05	1.92356e-05	0.00100965	0.00106655	0.000771844	2.50761e-05	5.14241e-06	0.000949347	0.000156332	0.0264141	-8.96219	0.00934294	0.0260244	0.0264141
24	phenylalanyl-tRNA synthetase subunit beta	2.89242e-05	2.70686e-05	1.92356e-05	0.00070002	0.000535143	0.000739469	2.50761e-05	5.14241e-06	0.00065821	0.00010839	0.0380975	-8.05891	0.00950429	0.0260244	0.0380975
25	chaperone protein HtpG	2.89242e-05	2.70686e-05	1.92356e-05	0.00106375	0.0011237	0.000813206	2.50761e-05	5.14241e-06	0.00100022	0.000164709	0.0250706	-9.09094	0.00932329	0.0260244	0.0250706
26	Molecular chaperone, HSP90 family	0.0115654	0.0108234	0.00769141	0.00121651	0.001681	0.00159132	0.0100267	0.0020562	0.00149628	0.000246397	6.70113	4.69159	0.0176772	0.0314248	6.70113
27	heat shock protein 90	2.89242e-05	2.70686e-05	1.92356e-05	0.00347421	0.00367	0.00265593	2.50761e-05	5.14241e-06	0.00326671	0.00053794	0.00767626	-12.01	0.00905004	0.0260244	0.00767626
28	phosphoenolpyruvate-protein phosphotransferase	0.00847841	0.0079345	0.00563846	0.00815265	0.00861209	0.00623244	0.00735046	0.00150737	0.00766572	0.00126234	0.958873	-0.103577	0.795382	0.821319	1
29	TYPA/BIPA type GTPase	2.89242e-05	2.70686e-05	1.92356e-05	0.00196047	0.00141876	0.00185588	2.50761e-05	5.14241e-06	0.00174504	0.000287361	0.01437	-10.4636	0.0091594	0.0260244	0.01437
30	Transketolase	2.89242e-05	2.70686e-05	1.92356e-05	0.000625025	0.000660248	0.000477812	2.50761e-05	5.14241e-06	0.000587695	9.67775e-05	0.0426687	-7.77944	0.00956292	0.0260244	0.0426687
31	GTP-biNDing protein	0.00903597	0.00845629	0.00600925	0.000190424	0.000201155	0.000145573	0.00783384	0.0016065	0.00017905	2.94848e-05	43.7521	9.31903	0.0143421	0.0286036	43.7521
32	ATP F0F1 synthase subunit alpha	0.0367831	0.0344234	0.0244621	0.00709273	0.0051329	0.00671435	0.0318895	0.00653963	0.00631333	0.00103964	5.05114	3.99446	0.019023	0.0323237	5.05114
33	2,3-bpg-iNDepeNDent phosphoglycerate mutase, partial	0.00447562	0.0041885	0.00297645	0.0057206	0.00748312	0.00790482	0.00388019	0.000795718	0.00703618	0.00115867	0.551463	-1.4679	0.0222311	0.0352527	0.551463
34	Iron-regulated ABC transporter permease SufB	0.00773408	0.00723792	0.00514345	0.00570405	0.00539975	0.00412794	0.00670515	0.00137504	0.00507724	0.000836086	1.32063	0.685897	0.16962	0.198714	1
35	ChW repeat-containing protein	0.00377162	0.00352966	0.00250827	0.000459073	0.000634354	0.000600512	0.00326985	0.000670553	0.000564646	9.29821e-05	5.79097	4.33157	0.0183137	0.0317326	5.79097
36	2-hydroxy-acid oxidase	0.0109364	0.0102348	0.00727309	0.000812278	0.000858053	0.000620961	0.00948141	0.00194437	0.000763764	0.000125771	12.4141	6.2122	0.0158657	0.02969	12.4141
37	Chain V, Crystal Structure Of Aminopeptidase I From	2.89242e-05	2.70686e-05	1.92356e-05	0.00151468	0.00115792	0.00160003	2.50761e-05	5.14241e-06	0.00142421	0.000234529	0.0176071	-9.96252	0.00921042	0.0260244	0.0176071
38	FAD/FMN-containing dehydrogenase	0.00354734	0.00331977	0.00235911	0.00155022	0.00112187	0.00146752	0.0030754	0.000630678	0.00137987	0.000227227	2.22877	1.97661	0.0315171	0.0453031	2.22877
39	hypothetical protein CA_C0230	0.00242698	0.00227128	0.00161403	0.00167592	0.00231582	0.00219227	0.00210409	0.00043149	0.00206134	0.000339447	1.02074	0.050633	0.899554	0.917106	1
40	phage head portal protein	0.00241693	0.00226188	0.00160735	0.00121563	0.00159017	0.00167978	0.00209539	0.000429705	0.00149519	0.000246218	1.40142	0.83234	0.121378	0.148351	1
41	histidine kinase	0.00340968	0.00319094	0.00226756	0.000787654	0.000832041	0.000602136	0.00295606	0.000606204	0.000740611	0.000121959	3.99138	3.4137	0.0206258	0.0336557	3.99138
42	peptide chain release factor 1	0.0067492	0.00631622	0.00448847	0.000754572	0.000576846	0.000797095	0.00585129	0.00119993	0.000709504	0.000116836	8.24702	5.20353	0.0169343	0.0307109	8.24702
43	unnamed protein product	0.00461835	0.00432207	0.00307137	0.00465987	0.00337228	0.00441127	0.00400393	0.000821093	0.0041478	0.000683032	0.965314	-0.0870655	0.82733	0.850108	1
44	glycyl-tRNA synthetase	0.00740708	0.0069319	0.00492598	0.001253	0.00118616	0.000906779	0.00642166	0.0013169	0.00111531	0.000183662	5.75772	4.31737	0.0183412	0.0317326	5.75772
45	glucose-6-phosphate isomerase	2.89242e-05	2.70686e-05	1.92356e-05	0.00422181	0.00583376	0.00552254	2.50761e-05	5.14241e-06	0.0051927	0.000855098	0.00482911	-13.153	0.00900198	0.0260244	0.00482911
46	histidyl-tRNA synthetase	0.00906496	0.00848342	0.00602853	0.00694013	0.00502247	0.00656989	0.00785897	0.00161165	0.0061775	0.00101727	1.27219	0.593744	0.213964	0.24463	1
47	D-alanine-D-alanine ligase	0.00248356	0.00232423	0.00165166	0.00104801	0.000801173	0.00110707	0.00215315	0.00044155	0.00098542	0.000162272	2.18501	1.92771	0.0323969	0.0461403	2.18501
48	D-alanyl-alanine synthetase A	0.00242142	0.00226608	0.00161033	0.0011235	0.000858882	0.00118682	0.00209927	0.000430502	0.0010564	0.000173961	1.9872	1.69367	0.037867	0.0525511	1
49	4-hydroxy-3-methylbut-2-enyl diphosphate reductase	2.89242e-05	2.70686e-05	1.92356e-05	0.00106407	0.000770051	0.0010073	2.50761e-05	5.14241e-06	0.000947141	0.000155969	0.0264756	-8.95646	0.00934381	0.0260244	0.0264756
50	4-hydroxy-3-methylbut-2-enyl diphosphate reductase/S1 RNA-biNDing domain protein	0.00301801	0.0028244	0.00200709	0.00226486	0.00214404	0.00163905	0.0026165	0.00053657	0.00201598	0.000331978	1.29788	0.643043	0.188603	0.21802	1
51	fructose 1,6-bisphosphatase II	0.0102921	0.00963183	0.00684462	0.00239043	0.00330313	0.00312692	0.00892285	0.00182982	0.00294016	0.000484165	3.03482	2.73797	0.0236554	0.0367704	3.03482
52	GlpX-like protein (Fructose-1,6-bisphosphatase related protein)	0.0318838	0.0298384	0.0212039	0.00733567	0.0101365	0.00959578	0.027642	0.00566859	0.00902266	0.00148579	3.06362	2.76127	0.0235152	0.0367315	3.06362
53	phosphotransacetylase	0.00250849	0.00234756	0.00166824	0.00205099	0.00216657	0.00156791	0.00217476	0.000445982	0.00192849	0.00031757	1.1277	0.296408	0.483769	0.521711	1
54	elongation factor Ts	0.0083056	0.00777278	0.00552354	0.0102272	0.00740127	0.0096816	0.00720064	0.00147665	0.00910336	0.00149908	0.790988	-0.578282	0.192381	0.221897	1
55	NADH-depeNDent butanol dehydrogenase	2.89242e-05	2.70686e-05	1.92356e-05	0.00323137	0.00233849	0.00305898	2.50761e-05	5.14241e-06	0.00287628	0.000473646	0.00871826	-11.696	0.00906744	0.0260244	0.00871826
56	aspartate aminotransferase	2.89242e-05	2.70686e-05	1.92356e-05	0.00166077	0.00157217	0.00120188	2.50761e-05	5.14241e-06	0.00147827	0.000243432	0.0169631	-10.0544	0.00920037	0.0260244	0.0169631
57	Sugar kinase, ribokinase family	0.00270716	0.00253349	0.00180036	0.00168526	0.00232871	0.00220448	0.00234701	0.000481305	0.00207282	0.000341337	1.13228	0.306395	0.470605	0.509092	1
58	phosphoribosylaminoimidazole synthetase	0.0134653	0.0126015	0.00895495	0.00277787	0.00293441	0.00212359	0.0116739	0.00239399	0.00261196	0.000430119	4.46942	3.69269	0.0197819	0.0329065	4.46942
59	L-lactate dehydrogenase	0.0065475	0.00612746	0.00435433	0.00187676	0.00198252	0.00143472	0.00567643	0.00116408	0.00176466	0.000290593	3.21672	2.88154	0.0228437	0.035972	3.21672
60	methionine aminopeptidase	0.0161801	0.0151421	0.0107604	0.00227771	0.00297946	0.00314737	0.0140275	0.00287665	0.00280151	0.000461334	5.00713	3.97288	0.019073	0.0323559	5.00713
61	HtrA-like serine protease (with PDZ domain)	0.00267805	0.00250625	0.00178101	0.00148371	0.00107374	0.00140456	0.00232177	0.000476129	0.00132067	0.000217479	1.75802	1.39146	0.0500928	0.0673707	1
62	Endo-1,4-beta glucanase (fused to two ricin-B-like domains)	0.00249502	0.00233496	0.00165928	6.2978e-05	6.65271e-05	4.81447e-05	0.00216309	0.000443588	5.92166e-05	9.75139e-06	36.5284	8.87398	0.0144621	0.0286036	36.5284
63	Uncharacterized enzyme of thiazol biosynthesis	0.00358763	0.00335747	0.00238591	0.00136906	0.00129602	0.000990767	0.00311033	0.000637842	0.00121862	0.000200673	2.55235	2.31096	0.0270432	0.040662	2.55235
64	Metal-depeNDent protease	0.00311943	0.00291931	0.00207453	0.000433426	0.00033134	0.000457851	0.00270442	0.0005546	0.000407539	6.71107e-05	6.63599	4.6675	0.0177165	0.0314248	6.63599
65	response regulator	0.00286277	0.00267912	0.00190385	0.00122943	0.000889724	0.00116385	0.00248191	0.00050897	0.00109433	0.000180208	2.26796	2.01961	0.0308014	0.0447048	2.26796
66	5'-methylthioadenosine/S-adenosylhomocysteine nucleosidase	0.00268585	0.00251354	0.00178619	0.000607566	0.000641805	0.000464465	0.00232853	0.000477515	0.000571279	9.40742e-05	4.07599	3.46544	0.0204567	0.0335593	4.07599
67	electron transfer flavoprotein subunit beta	0.0297259	0.0278189	0.0197688	0.00838228	0.0079351	0.00606613	0.0257712	0.00528494	0.00746117	0.00122865	3.45404	3.05709	0.0219959	0.0349327	3.45404
68	2,3,4,5-tetrahydropyridine-2,6-dicarboxylate N-acetyltransferase	0.00605599	0.00566748	0.00402746	0.00413338	0.00315984	0.00436632	0.00525031	0.00107669	0.00388651	0.000640004	1.3509	0.7418	0.148498	0.175942	1
69	ABC-type multidrug transport system, ATPase component	0.00249936	0.00233902	0.00166217	0.00183644	0.00193993	0.0014039	0.00216685	0.000444359	0.00172676	0.00028435	1.25487	0.559925	0.233846	0.265043	1
70	membrane protein	0.0037342	0.00349464	0.00248338	0.000963172	0.00101745	0.000736314	0.00323741	0.0006639	0.000905646	0.000149136	3.57469	3.14177	0.0216331	0.0344613	3.57469
71	regulatory protein SpoVG	0.00269749	0.00252444	0.00179393	0.000139877	0.00014776	0.000106932	0.00233862	0.000479584	0.000131523	2.16583e-05	17.781	7.09835	0.0152266	0.0291627	17.781
72	preprotein translocase subunit SecA	2.89242e-05	2.70686e-05	1.92356e-05	0.000126217	0.00013333	9.64887e-05	2.50761e-05	5.14241e-06	0.000118678	1.95431e-05	0.211295	-3.83387	0.0102519	0.0260244	0.211295
73	ChW repeat-containing protein	2.89242e-05	2.70686e-05	1.92356e-05	8.74479e-05	6.68512e-05	9.2376e-05	2.50761e-05	5.14241e-06	8.2225e-05	1.35403e-05	0.30497	-2.92884	0.0102688	0.0260244	0.30497
74	putative surface protein, responsible for cell interaction; contains cell adhesion domain aND ChW-r	0.0136122	0.012739	0.00905263	5.8749e-05	6.20598e-05	4.49117e-05	0.0118013	0.00242011	5.52402e-05	9.09657e-06	213.636	13.2299	0.0138559	0.0280608	213.636
75	RecName: Full=Glutamyl-tRNA(Gln) amidotransferase subunit A 2; Short=Glu-ADT subunit A 2MEILDMTVEQL	0.0134168	0.0125561	0.00892267	0.000732686	0.000693599	0.000530234	0.0116319	0.00238536	0.000652173	0.000107395	17.8355	7.10589	0.0152221	0.0291627	17.8355
76	unnamed protein product	2.89242e-05	2.70686e-05	1.92356e-05	0.000711451	0.000543882	0.000751545	2.50761e-05	5.14241e-06	0.000668959	0.00011016	0.0374853	-8.09886	0.00949625	0.0260244	0.0374853
77	prolyl-tRNA synthetase	2.89242e-05	2.70686e-05	1.92356e-05	0.000981269	0.00103657	0.000750149	2.50761e-05	5.14241e-06	0.000922662	0.000151938	0.027178	-8.89188	0.00935396	0.0260244	0.027178
78	glutamine synthetase	2.89242e-05	2.70686e-05	1.92356e-05	0.00197394	0.00208518	0.00150902	2.50761e-05	5.14241e-06	0.00185605	0.000305641	0.0135105	-10.6157	0.00914566	0.0260244	0.0135105
79	unnamed protein product	2.89242e-05	2.70686e-05	1.92356e-05	0.000470708	0.000340644	0.000445597	2.50761e-05	5.14241e-06	0.000418983	6.89952e-05	0.05985	-6.9449	0.00976082	0.0260244	0.05985
80	membrane protein	2.89242e-05	2.70686e-05	1.92356e-05	0.000810199	0.000766977	0.000586329	2.50761e-05	5.14241e-06	0.000721168	0.000118757	0.0347716	-8.2842	0.00946006	0.0260244	0.0347716
81	unnamed protein product	2.89242e-05	2.70686e-05	1.92356e-05	0.00168877	0.00178394	0.00129101	2.50761e-05	5.14241e-06	0.00158791	0.000261486	0.0157919	-10.2309	0.00918198	0.0260244	0.0157919
82	phosphomannomutase	2.89242e-05	2.70686e-05	1.92356e-05	0.00216155	0.00282753	0.00298687	2.50761e-05	5.14241e-06	0.00265865	0.000437808	0.00943191	-11.502	0.00907924	0.0260244	0.00943191
83	lysyl-tRNA synthetase	0.0023102	0.002162	0.00153637	0.000784789	0.000742922	0.00056794	0.00200286	0.000410729	0.00069855	0.000115032	2.86716	2.59781	0.0245797	0.0376625	2.86716
84	oligopeptide ABC transporter substrate-biNDing protein	0.00249266	0.00233275	0.00165771	0.0029795	0.00314741	0.00227773	0.00216104	0.000443167	0.00280155	0.00046134	0.771373	-0.640213	0.158018	0.186166	1
85	2-oxoacid:ferredoxin oxidoreductase, alpha subunit	0.00464389	0.00434597	0.00308836	0.000731119	0.0005291	0.000692115	0.00402607	0.000825633	0.000650778	0.000107166	6.18655	4.49454	0.0180121	0.0315815	6.18655
86	pyruvate kinase PykA	0.0249606	0.0233593	0.0165997	0.00555937	0.00587266	0.00424996	0.0216399	0.00443773	0.00522733	0.000860801	4.13976	3.50372	0.0203356	0.0334131	4.13976
87	Adenylosuccinate synthase	0.00437912	0.00409819	0.00291228	0.00118666	0.00163975	0.00155227	0.00379653	0.00077856	0.00145956	0.00024035	2.60115	2.35767	0.0265764	0.0400755	2.60115
88	Iron-regulated ABC-type transporter membrane component (SufB)	0.0123995	0.011604	0.00824611	0.0110989	0.0153367	0.0145185	0.0107499	0.00220449	0.0136514	0.00224801	0.787457	-0.589313	0.185718	0.215399	1
89	phosphoglycerate kinase	0.00779053	0.00729075	0.00518099	0.00749324	0.0098019	0.0103543	0.00675409	0.00138507	0.00921647	0.00151771	0.732828	-0.766636	0.107119	0.132732	1
90	flavoprotein	2.89242e-05	2.70686e-05	1.92356e-05	0.000868829	0.00113651	0.00120056	2.50761e-05	5.14241e-06	0.00106864	0.000175976	0.0234656	-9.25411	0.00929959	0.0260244	0.0234656
91	protein-arginine kinase	2.89242e-05	2.70686e-05	1.92356e-05	0.000776057	0.000593271	0.000819791	2.50761e-05	5.14241e-06	0.000729707	0.000120163	0.0343647	-8.31323	0.00945451	0.0260244	0.0343647
92	DTDP-D-glucose 4,6-dehydratase	0.00373383	0.0034943	0.00248314	0.0032521	0.0023535	0.0030786	0.00323709	0.000663835	0.00289473	0.000476685	1.11827	0.275689	0.512104	0.549434	1
93	Electron transfer flavoprotein alpha-subunit	0.00473904	0.00443502	0.00315164	0.0130253	0.0123304	0.00942619	0.00410857	0.00084255	0.0115939	0.00190921	0.354372	-2.55856	0.0107984	0.0261816	0.354372
94	signal recognition particle-docking protein FtsY	2.89242e-05	2.70686e-05	1.92356e-05	0.000558605	0.000404255	0.000528805	2.50761e-05	5.14241e-06	0.000497222	8.1879e-05	0.0504325	-7.36714	0.00965665	0.0260244	0.0504325
95	quinolinate synthase A	2.89242e-05	2.70686e-05	1.92356e-05	0.000311751	0.000407801	0.000430783	2.50761e-05	5.14241e-06	0.000383445	6.31431e-05	0.065397	-6.7263	0.00981701	0.0260244	0.065397
96	deoxyribonuclease HsdR	0.0026419	0.00247242	0.00175696	0.00485571	0.0067097	0.00635175	0.00229043	0.000469701	0.00597239	0.000983491	0.383503	-2.36373	0.0112738	0.0264761	0.383503
97	cysteine synthase/cystathionine beta-synthase CysK	0.0047377	0.00443376	0.00315075	0.00312775	0.00330401	0.00239106	0.0041074	0.000842312	0.00294094	0.000484294	1.39663	0.823898	0.123591	0.15088	1
98	unnamed protein product	2.89242e-05	2.70686e-05	1.92356e-05	0.00220803	0.00209024	0.00159792	2.50761e-05	5.14241e-06	0.0019654	0.000323648	0.0127588	-10.7569	0.00913357	0.0260244	0.0127588
99	fructose-bisphosphate aldolase	0.0660216	0.0617861	0.0439068	0.0264976	0.0191759	0.025084	0.0572382	0.0117379	0.0235858	0.00388395	2.4268	2.18656	0.0284481	0.0422877	2.4268
100	3-hydroxybutyryl-CoA dehydratase	0.00371643	0.00347801	0.00247156	0.0433838	0.0599484	0.0567503	0.003222	0.000660741	0.0533608	0.00878709	0.0603814	-6.9231	0.00976883	0.0260244	0.0603814
101	chromosome coNDensation protein CrcB	0.00243153	0.00227555	0.00161706	0.00265431	0.00192089	0.00251271	0.00210805	0.000432301	0.00236264	0.000389063	0.892243	-0.281201	0.490986	0.528719	1
102	triosephosphate isomerase	0.00785254	0.00734878	0.00522223	0.00869051	0.00628919	0.00822689	0.00680785	0.0013961	0.00773553	0.00127383	0.880075	-0.315065	0.443485	0.48225	1
103	NifU-related domain containing protein	0.00299074	0.00279887	0.00198895	0.00619481	0.00473574	0.00654392	0.00259285	0.000531721	0.00582482	0.000959192	0.445139	-1.99615	0.0131763	0.0272658	0.445139
104	nitroreductase	0.00505588	0.00473153	0.00336234	0.000496877	0.000359583	0.00047037	0.00438325	0.00089888	0.000442277	7.28311e-05	9.91066	5.65674	0.0163992	0.0303313	9.91066
105	3-hydroxybutyryl-CoA dehydrogenase	0.0453506	0.0424413	0.0301598	0.104146	0.0796162	0.110015	0.0393172	0.00806285	0.0979256	0.0161257	0.401501	-2.25061	0.0116842	0.0266035	0.401501
106	unnamed protein product	0.00332774	0.00311426	0.00221307	0.00319081	0.00337063	0.00243927	0.00288503	0.000591637	0.00300024	0.000494058	0.9616	-0.0965732	0.808884	0.832792	1
107	acetoacetate decarboxylase (plasmid)	0.0122063	0.0114232	0.00811762	0.139095	0.100661	0.131675	0.0105824	0.00217014	0.123811	0.0203883	0.0854722	-6.06603	0.00999512	0.0260244	0.0854722
108	ribulose-phosphate 3-epimerase	0.00437714	0.00409634	0.00291096	0.000477679	0.000504598	0.00036517	0.00379481	0.000778209	0.000449149	7.39628e-05	8.4489	5.26318	0.0168579	0.0306908	8.4489
109	3-methyl-2-oxobutanoate hydroxymethyltransferase	0.00755106	0.00706664	0.00502173	0.00546074	0.00754574	0.00714319	0.00654648	0.0013425	0.00671655	0.00110604	0.974678	-0.063255	0.874025	0.89457	1
110	transcriptional regulator	0.00951	0.00889991	0.0063245	0.00594262	0.00777354	0.00821161	0.0082448	0.00169078	0.00730925	0.00120364	1.12799	0.297045	0.482918	0.521332	1
111	Pyruvate:ferredoxin oxidoreductase	0.0250556	0.0234483	0.0166629	0.0474553	0.0343427	0.0449237	0.0217223	0.00445462	0.0422406	0.00695588	0.514252	-1.6402	0.0178048	0.0314248	0.514252
112	ABC transporter ATPase	2.89242e-05	2.70686e-05	1.92356e-05	0.00192173	0.00203002	0.0014691	2.50761e-05	5.14241e-06	0.00180695	0.000297556	0.0138776	-10.5496	0.00915153	0.0260244	0.0138776
113	threonyl-tRNA synthetase	0.00742525	0.0069489	0.00493806	0.000181114	0.000191321	0.000138456	0.0064374	0.00132013	0.000170297	2.80434e-05	37.801	8.95844	0.0144379	0.0286036	37.801
114	Aconitase A	0.00597661	0.0055932	0.00397467	0.000446877	0.000584559	0.000617501	0.00518149	0.00106258	0.000549646	9.05119e-05	9.42696	5.53333	0.0165351	0.0304275	9.42696
115	malate dehydrogenase	0.0037348	0.0034952	0.00248378	0.0019822	0.00273904	0.00259291	0.00323793	0.000664007	0.00243805	0.000401481	1.32808	0.699776	0.164015	0.192796	1
116	unnamed protein product	2.89242e-05	2.70686e-05	1.92356e-05	0.00029886	0.000390938	0.000412969	2.50761e-05	5.14241e-06	0.000367589	6.05321e-05	0.0682178	-6.62215	0.00984409	0.0260244	0.0682178
117	NADP-dependent glyceraldehyde-3-phosphate dehydrogenase	2.89242e-05	2.70686e-05	1.92356e-05	0.00043421	0.000411046	0.000314232	2.50761e-05	5.14241e-06	0.000386496	6.36455e-05	0.0648807	-6.74585	0.00981178	0.0260244	0.0648807
118	UDP-N-acetylmuramate-alanine ligase	2.89242e-05	2.70686e-05	1.92356e-05	0.000350877	0.00037065	0.000268234	2.50761e-05	5.14241e-06	0.000329921	5.4329e-05	0.0760066	-6.3555	0.0099144	0.0260244	0.0760066
119	unnamed protein product	2.89242e-05	2.70686e-05	1.92356e-05	0.000241853	0.000184889	0.000255482	2.50761e-05	5.14241e-06	0.000227408	3.7448e-05	0.110269	-5.43778	0.0101421	0.0260244	0.110269
120	Pyruvate kinase	0.00238073	0.002228	0.00158327	0.00387476	0.00535421	0.00506858	0.002064	0.000423267	0.00476585	0.000784807	0.433081	-2.06388	0.0126817	0.0270741	0.433081
121	O-acetylhomoserine sulfhydrylase	2.89242e-05	2.70686e-05	1.92356e-05	0.000898585	0.00124168	0.00117544	2.50761e-05	5.14241e-06	0.00110523	0.000182002	0.0226885	-9.33717	0.00928798	0.0260244	0.0226885
122	O-acetylhomoserine aminocarboxypropyltransferase	2.89242e-05	2.70686e-05	1.92356e-05	0.000812459	0.000621099	0.000858244	2.50761e-05	5.14241e-06	0.000763934	0.000125799	0.032825	-8.42628	0.00943348	0.0260244	0.032825
123	serine--tRNA ligase	2.89242e-05	2.70686e-05	1.92356e-05	0.00109375	0.00115538	0.000836134	2.50761e-05	5.14241e-06	0.00102842	0.000169353	0.0243832	-9.15951	0.00931314	0.0260244	0.0243832
124	UDP-N-acetylglucosamine 1-carboxyvinyltransferase	2.89242e-05	2.70686e-05	1.92356e-05	0.000744683	0.000786649	0.000569286	2.50761e-05	5.14241e-06	0.000700206	0.000115305	0.0358125	-8.21145	0.00947408	0.0260244	0.0358125
125	S-layer protein	2.89242e-05	2.70686e-05	1.92356e-05	0.00082881	0.00114526	0.00108416	2.50761e-05	5.14241e-06	0.00101941	0.00016787	0.0245986	-9.13781	0.00931631	0.0260244	0.0245986
126	Cystathionine gamma-synthase	2.89242e-05	2.70686e-05	1.92356e-05	0.000264659	0.00025054	0.00019153	2.50761e-05	5.14241e-06	0.000235576	3.8793e-05	0.106446	-5.52481	0.0101229	0.0260244	0.106446
127	butanol dehydrogenase	2.89242e-05	2.70686e-05	1.92356e-05	0.00100558	0.000727726	0.000951937	2.50761e-05	5.14241e-06	0.000895082	0.000147396	0.0280155	-8.81703	0.00936597	0.0260244	0.0280155
128	NADH-depeNDent butanol dehydrogenase B (BDH II)	2.89242e-05	2.70686e-05	1.92356e-05	0.00176731	0.00186691	0.00135105	2.50761e-05	5.14241e-06	0.00166176	0.000273647	0.0150901	-10.343	0.00917087	0.0260244	0.0150901
129	acyl-CoA dehydrogenase short-chain specific	2.89242e-05	2.70686e-05	1.92356e-05	0.00255309	0.00241689	0.00184764	2.50761e-05	5.14241e-06	0.00227254	0.000374226	0.0110344	-11.115	0.00910557	0.0260244	0.0110344
130	3-oxoacyl-ACP synthase	0.0066567	0.00622966	0.00442695	0.000367953	0.000281288	0.000388688	0.0057711	0.00118349	0.000345976	5.6973e-05	16.6806	6.94079	0.0153243	0.0292262	16.6806
131	Glyceraldehyde 3-phosphate dehydrogenase, gene gapC	0.00253788	0.00237507	0.00168778	0.00340263	0.00445098	0.00470181	0.00220024	0.000451207	0.00418514	0.00068918	0.525727	-1.58577	0.0189813	0.0323237	0.525727
132	butyrate kinase	0.00258925	0.00242315	0.00172195	0.00671092	0.00635291	0.0048566	0.00224478	0.000460341	0.00597348	0.000983671	0.375791	-2.41382	0.0111271	0.0264761	0.375791
133	branched-chain amino acid aminotransferase	0.00309077	0.00289249	0.00205548	0.00125898	0.00173967	0.00164687	0.00267958	0.000549505	0.00154851	0.000254997	1.73043	1.35244	0.0523658	0.0700669	1
134	Butyryl-CoA dehydrogenase	2.89242e-05	2.70686e-05	1.92356e-05	0.00255885	0.00270305	0.00195616	2.50761e-05	5.14241e-06	0.00240602	0.000396207	0.0104223	-11.2557	0.00909554	0.0260244	0.0104223
135	Formate-tetrahydrofolate ligase	2.89242e-05	2.70686e-05	1.92356e-05	0.000474286	0.000655376	0.000620413	2.50761e-05	5.14241e-06	0.000583358	9.60634e-05	0.0429859	-7.76117	0.00956693	0.0260244	0.0429859
136	Glycine hydroxymethyltransferase	2.89242e-05	2.70686e-05	1.92356e-05	0.000192074	0.000139001	0.000181827	2.50761e-05	5.14241e-06	0.000170967	2.81537e-05	0.146672	-4.73421	0.0102579	0.0260244	0.146672
137	Pyrimidine-nucleoside phosphorylase	2.89242e-05	2.70686e-05	1.92356e-05	0.000266271	0.000252066	0.000192697	2.50761e-05	5.14241e-06	0.000237012	3.90294e-05	0.105801	-5.53979	0.0101194	0.0260244	0.105801
138	Competence-damage iNDucible protein, CINA	2.89242e-05	2.70686e-05	1.92356e-05	0.000351505	0.000332753	0.000254379	2.50761e-05	5.14241e-06	0.000312879	5.15228e-05	0.0801464	-6.2247	0.00994883	0.0260244	0.0801464
139	L-aspartate oxidase	2.89242e-05	2.70686e-05	1.92356e-05	0.000136797	0.000189028	0.000178944	2.50761e-05	5.14241e-06	0.000168256	2.77073e-05	0.149035	-4.69479	0.0102615	0.0260244	0.149035
140	acetate kinase	2.89242e-05	2.70686e-05	1.92356e-05	0.000967876	0.00126608	0.00133743	2.50761e-05	5.14241e-06	0.00119046	0.000196037	0.0210643	-9.52037	0.0092635	0.0260244	0.0210643
141	NADH-rubredoxin oxidoreductase	2.89242e-05	2.70686e-05	1.92356e-05	0.00195979	0.0025636	0.00270807	2.50761e-05	5.14241e-06	0.00241049	0.000396943	0.0104029	-11.2603	0.00909524	0.0260244	0.0104029
142	cyclopropane fatty acid synthase	2.89242e-05	2.70686e-05	1.92356e-05	0.00167874	0.00121488	0.00158919	2.50761e-05	5.14241e-06	0.00149427	0.000246066	0.0167815	-10.081	0.00919754	0.0260244	0.0167815
143	aminotransferase	2.89242e-05	2.70686e-05	1.92356e-05	0.000734288	0.000531393	0.000695115	2.50761e-05	5.14241e-06	0.000653599	0.00010763	0.0383663	-8.04157	0.00950787	0.0260244	0.0383663
144	3-deoxy-7-phosphoheptulonate synthase	2.89242e-05	2.70686e-05	1.92356e-05	0.000865938	0.00113273	0.00119657	2.50761e-05	5.14241e-06	0.00106508	0.00017539	0.0235439	-9.24589	0.00930073	0.0260244	0.0235439
145	ABC transporter, ATP-biNDing protein	0.00263105	0.00246226	0.00174975	0.000824311	0.000870764	0.000630159	0.00228102	0.000467773	0.000775078	0.000127635	2.94296	2.66216	0.024137	0.0371476	2.94296
146	GGGtGRT protein	2.89242e-05	2.70686e-05	1.92356e-05	0.000722097	0.000997806	0.000944575	2.50761e-05	5.14241e-06	0.000888159	0.000146256	0.0282338	-8.79788	0.00936917	0.0260244	0.0282338
147	ADP-ribose pyrophosphatase	2.89242e-05	2.70686e-05	1.92356e-05	0.000237515	0.000328202	0.000310693	2.50761e-05	5.14241e-06	0.000292137	4.81071e-05	0.085837	-6.05553	0.00999295	0.0260244	0.085837
148	methionyl-tRNA formyltransferase	2.89242e-05	2.70686e-05	1.92356e-05	0.000331385	0.000433484	0.000457913	2.50761e-05	5.14241e-06	0.000407594	6.71198e-05	0.0615224	-6.87693	0.00977804	0.0260244	0.0615224
149	HtrA-like serine protease	2.89242e-05	2.70686e-05	1.92356e-05	0.000344475	0.000476001	0.000450608	2.50761e-05	5.14241e-06	0.000423695	6.97711e-05	0.0591845	-6.97248	0.00975374	0.0260244	0.0591845
150	2-nitropropane dioxygenase	2.89242e-05	2.70686e-05	1.92356e-05	0.000390574	0.000539702	0.00051091	2.50761e-05	5.14241e-06	0.000480395	7.91082e-05	0.052199	-7.28224	0.00967714	0.0260244	0.052199
151	nicotinate-nucleotide pyrophosphorylase	2.89242e-05	2.70686e-05	1.92356e-05	0.000963813	0.00133181	0.00126076	2.50761e-05	5.14241e-06	0.00118546	0.000195214	0.021153	-9.51	0.00926489	0.0260244	0.021153
152	pantothenate synthetase	0.00376367	0.00352222	0.00250298	0.000159399	0.00022026	0.00020851	0.00326296	0.00066914	0.000196057	3.22853e-05	16.6429	6.93521	0.0153279	0.0292262	16.6429
153	aldo/keto reductase	2.89242e-05	2.70686e-05	1.92356e-05	0.000980762	0.000709763	0.000928441	2.50761e-05	5.14241e-06	0.000872989	0.000143758	0.0287245	-8.75539	0.00937615	0.0260244	0.0287245
154	chemotaxis protein CheY	2.89242e-05	2.70686e-05	1.92356e-05	0.0012303	0.00089035	0.00116467	2.50761e-05	5.14241e-06	0.0010951	0.000180334	0.0228984	-9.31446	0.00929113	0.0260244	0.0228984
155	phosphate butyryltransferase	0.00250745	0.0023466	0.00166755	0.0040553	0.00428383	0.00310015	0.00217387	0.000445798	0.00381309	0.000627914	0.570106	-1.3859	0.0252354	0.0384417	0.570106
156	D-amino acid aminotransferase	2.89242e-05	2.70686e-05	1.92356e-05	3.71662e-05	3.51834e-05	2.68966e-05	2.50761e-05	5.14241e-06	3.30821e-05	5.44773e-06	0.757998	-0.68335	0.137921	0.164717	1
157	hydrolase	2.90977e-05	2.7231e-05	1.93511e-05	9.76987e-05	7.46875e-05	0.000103204	2.52266e-05	5.17326e-06	9.18636e-05	1.51275e-05	0.274609	-3.18746	0.0103312	0.0260244	0.274609
158	DNA-biNDing response regulator	0.00349899	0.00327452	0.00232696	0.000785373	0.000568363	0.000743475	0.00303349	0.000622082	0.00069907	0.000115118	4.33932	3.61983	0.0199872	0.0330051	4.33932
159	30S ribosomal protein S2	2.89242e-05	2.70686e-05	1.92356e-05	0.000127851	9.25237e-05	0.00012103	2.50761e-05	5.14241e-06	0.000113802	1.87401e-05	0.22035	-3.73038	0.0102782	0.0260244	0.22035
160	deoxyribose-phosphate aldolase	0.00617366	0.00577761	0.00410571	0.000228277	0.000174511	0.000241142	0.00535233	0.00109761	0.000214643	3.5346e-05	24.9359	7.93239	0.0148003	0.0289128	24.9359
161	keto-hydroxyglutarate-aldolase/keto-deoxy-phosphogluconate aldolase	0.00420376	0.00393408	0.00279566	0.000738648	0.000534549	0.000699243	0.0036445	0.000747383	0.00065748	0.000108269	5.54313	4.22369	0.0185273	0.0318962	5.54313
162	deoxycytidine triphosphate deaminase	0.00224367	0.00209973	0.00149212	0.000371767	0.000284204	0.000392717	0.00194517	0.0003989	0.000349563	5.75636e-05	5.56459	4.23322	0.0185079	0.0318962	5.56459
163	transcription antitermination protein NusG	2.89242e-05	2.70686e-05	1.92356e-05	0.000174543	0.00022832	0.000241187	2.50761e-05	5.14241e-06	0.000214683	3.53526e-05	0.116805	-5.29576	0.0101719	0.0260244	0.116805
164	ribosome-associated protein Y (PSrp-1)	2.89242e-05	2.70686e-05	1.92356e-05	0.00136008	0.00103974	0.00143673	2.50761e-05	5.14241e-06	0.00127885	0.000210593	0.0196083	-9.69701	0.00924133	0.0260244	0.0196083
165	membrane protein	2.89242e-05	2.70686e-05	1.92356e-05	0.000142394	0.000103048	0.000134797	2.50761e-05	5.14241e-06	0.000126746	2.08717e-05	0.197845	-3.99608	0.0102727	0.0260244	0.197845
166	50S ribosomal protein L10	2.89242e-05	2.70686e-05	1.92356e-05	0.00123012	0.00129944	0.000940385	2.50761e-05	5.14241e-06	0.00115665	0.000190469	0.02168	-9.44931	0.00927287	0.0260244	0.02168
167	Nitroreductase family protein	0.00600164	0.00561662	0.00399131	0.00035722	0.000467279	0.000493612	0.00520319	0.00106703	0.00043937	7.23525e-05	11.8424	6.09592	0.0159676	0.0296907	11.8424
168	DUTPase, dut	0.00244488	0.00228804	0.00162594	0.00069784	0.000912844	0.000964287	0.00211962	0.000434673	0.000858324	0.000141343	2.46948	2.22956	0.0279336	0.0416414	2.46948
169	phosphoribosylaminoimidazole carboxylase catalytic subunit	0.0282645	0.0264513	0.0187969	0.000810874	0.00085657	0.000619887	0.0245042	0.00502512	0.000762443	0.000125554	32.1391	8.55825	0.0145619	0.0286575	32.1391
170	sporulation protein	0.00975503	0.00912922	0.00648746	0.00077028	0.00055744	0.000729187	0.00845724	0.00173434	0.000685635	0.000112906	12.3349	6.19642	0.0158792	0.02969	12.3349
171	Predicted tRNA-methylase (SpoU class)	0.0183446	0.0171678	0.0121999	0.00395207	0.00374123	0.00286005	0.0159041	0.00326148	0.00351778	0.000579285	4.52106	3.72102	0.0197046	0.0328409	4.52106
172	heat-shock protein	2.89242e-05	2.70686e-05	1.92356e-05	0.00082347	0.00107718	0.00113788	2.50761e-05	5.14241e-06	0.00101284	0.000166788	0.0247581	-9.12187	0.00931869	0.0260244	0.0247581
173	molecular chaperone	2.89242e-05	2.70686e-05	1.92356e-05	0.0191428	0.014634	0.0202216	2.50761e-05	5.14241e-06	0.0179995	0.00296403	0.00139316	-16.2189	0.00894274	0.0260244	0.00139316
174	beta-D-galactosidase	0.00314067	0.00293919	0.00208866	0.000690784	0.000903614	0.000954537	0.00272284	0.000558378	0.000849645	0.000139914	3.20468	2.87229	0.0228924	0.035972	3.20468
175	unknown, partial	0.00336427	0.00314844	0.00223736	0.000336344	0.000355298	0.000257124	0.00291669	0.000598131	0.000316256	5.20788e-05	9.22258	5.47928	0.0165968	0.0304275	9.22258
176	transcriptional regulator	0.00892687	0.00835419	0.0059367	0.000550429	0.000521065	0.000398338	0.00773926	0.0015871	0.000489944	8.06806e-05	15.7962	6.80643	0.0154127	0.0292803	15.7962
177	elongation factor P	0.00586812	0.00549167	0.00390252	0.0140475	0.0107389	0.0148392	0.00508744	0.00104329	0.0132085	0.00217509	0.385163	-2.35307	0.0113076	0.0264761	0.385163
178	ATP-depeNDent Clp protease proteolytic subunit	0.00251973	0.00235809	0.00167572	0.00967447	0.00739583	0.0102197	0.00218451	0.000447982	0.00909666	0.00149797	0.240145	-3.51822	0.0102701	0.0260244	0.240145
179	dTDP-4-dehydrorhamnose 3,5-epimerase	0.00670196	0.00627202	0.00445705	0.0147364	0.0106645	0.0139502	0.00581034	0.00119154	0.013117	0.00216002	0.442962	-2.00824	0.0130817	0.0272622	0.442962
180	Single straND DNA biNDing protein, SSB	0.00268765	0.00251523	0.00178739	0.00293571	0.00405662	0.0038402	0.00233009	0.000477836	0.00361084	0.000594609	0.645304	-1.08033	0.046234	0.0625836	1
181	transcription elongation factor GreA	0.00320854	0.0030027	0.00213379	0.00157255	0.00166117	0.00120217	0.00278168	0.000570443	0.00147863	0.000243491	1.88125	1.55855	0.0423678	0.0580266	1
182	rubrerythrin	0.0382768	0.0358212	0.0254555	0.0350874	0.0458978	0.0484844	0.0331845	0.0068052	0.0431565	0.00710672	0.768933	-0.648025	0.15418	0.182054	1
183	Thiol peroxidase, TPX	0.00766425	0.00717257	0.00509701	0.000588964	0.000450244	0.000622154	0.00664461	0.00136262	0.000553787	9.11939e-05	11.9985	6.12822	0.0159388	0.02969	11.9985
184	ssDNA-biNDing protein	0.00239903	0.00224513	0.00159544	0.000433864	0.00059952	0.000567537	0.00207987	0.000426522	0.00053364	8.78761e-05	3.89751	3.355	0.0208256	0.0337407	3.89751
185	peptide deformylase	0.00232742	0.00217811	0.00154782	0.000985057	0.000753044	0.00104057	0.00201779	0.000413791	0.000926223	0.000152524	2.17851	1.92037	0.0325355	0.0462579	2.17851
														0

## Sheet: Fur 1
Spot No.	Protein Name	Fur 1_1	Fur 1_2	Fur 1_3	Con 1_1	Con 1_2	Con 1_3	AVG(Fur_1)	sd(Fur_1)	AVG(Con_1)	sd(Con_1)	Fold Change(FC)	log1.5_FC	Pvalue	fdr	adjFC(IF<0.05, reture FC, else reture 1)
1	molecular chaperone DnaK	0.00712112	0.00666428	0.00473581	0.00970847	0.0100759	0.00819532	0.00617374	0.00126606	0.00932657	0.000996771	0.661952	-1.01751	0.0299383	0.0437377	0.661952
2	FKBP-type peptidyl-prolyl cis-transisomerase (trigger factor)	0.0240526	0.0225096	0.0159959	0.00821394	0.00668087	0.00791441	0.0208527	0.0042763	0.00760307	0.000812573	2.74267	2.48833	0.0293695	0.0433242	2.74267
3	Predicted membrane protein	0.000590295	0.000552426	0.000392568	0.000113001	0.000117278	9.53889e-05	0.000511763	0.000104948	0.000108556	1.16019e-05	4.71428	3.82424	0.0207802	0.0337194	4.71428
4	Protein containing cell adhesion domain	0.000603271	0.00056457	0.000401198	7.95436e-05	9.77966e-05	9.42302e-05	0.000523013	0.000107255	9.05235e-05	9.67463e-06	5.77765	4.32589	0.0192038	0.0324724	5.77765
5	flagellar hook protein FlgE	4.46226e-05	4.176e-05	2.96757e-05	0.00334677	0.00322473	0.00272212	3.86861e-05	7.93342e-06	0.00309787	0.000331083	0.012488	-10.8098	0.00386496	0.0202728	0.012488
6	chaperonin GroEL	0.0251616	0.0235475	0.0167334	0.0195835	0.0203246	0.0165312	0.0218142	0.00447347	0.0188131	0.00201064	1.15952	0.36503	0.372599	0.409859	1
7	Enolase	0.00360968	0.00337812	0.00240057	0.00367284	0.00381184	0.00310039	0.00312946	0.000641763	0.00352836	0.000377091	0.886945	-0.295889	0.417238	0.456081	1
8	phosphopyruvate hydratase	0.00327521	0.0030651	0.00217814	0.0030696	0.00249668	0.00295766	0.00283948	0.000582297	0.00284132	0.000303664	0.999355	-0.00159242	0.996444	0.996444	1
9	Endoglucanase	4.46226e-05	4.176e-05	2.96757e-05	0.000336878	0.000414182	0.000399078	3.86861e-05	7.93342e-06	0.000383379	4.09734e-05	0.100908	-5.65658	0.0036035	0.0202728	0.100908
10	ATP F0F1 synthase subunit beta	0.00261182	0.00244426	0.00173695	0.000539115	0.000519455	0.000438493	0.00226434	0.000464353	0.000499021	5.33325e-05	4.53757	3.73002	0.0211343	0.0339253	4.53757
11	Conserved hypothetical protein	0.000418248	0.000391416	0.00027815	0.00109569	0.00134712	0.00129799	0.000362605	7.436e-05	0.00124693	0.000133265	0.290797	-3.0462	0.00173996	0.0189671	0.290797
12	polysaccharide deacetylase	4.46226e-05	4.176e-05	2.96757e-05	0.000195954	0.000232134	0.00024092	3.86861e-05	7.93342e-06	0.000223003	2.38333e-05	0.173478	-4.32023	0.00275399	0.0199367	0.173478
13	flagellin family hook-associated protein	0.00108337	0.00101387	0.000720485	0.000881422	0.000849279	0.000716911	0.000939245	0.000192612	0.000815871	8.71957e-05	1.15122	0.347304	0.391716	0.429205	1
14	flagellin	0.000866384	0.000810804	0.000576178	3.10693e-05	3.68058e-05	3.81988e-05	0.000751122	0.000154034	3.5358e-05	3.77886e-06	21.2434	7.53713	0.0150456	0.0290372	21.2434
15	hypothetical protein CA_C0057	4.46226e-05	4.176e-05	2.96757e-05	0.000282343	0.000272046	0.000229645	3.86861e-05	7.93342e-06	0.000261345	2.79311e-05	0.148027	-4.71153	0.00306847	0.0201331	0.148027
16	hypothetical protein CA_C1886	0.00242122	0.0022659	0.0016102	0.00122064	0.00117612	0.000992813	0.00209911	0.000430468	0.00112986	0.000120753	1.85785	1.52768	0.0509766	0.0683833	1
17	hypothetical protein	4.46226e-05	4.176e-05	2.96757e-05	0.000250471	0.000211433	0.000259951	3.86861e-05	7.93342e-06	0.000240618	2.57159e-05	0.160778	-4.50774	0.00291025	0.0199877	0.160778
18	hypothetical protein CA_C1892	0.00241387	0.00225902	0.00160531	0.000887435	0.000855073	0.000721801	0.00209273	0.00042916	0.000821436	8.77904e-05	2.54765	2.30642	0.0316256	0.0453967	2.54765
19	Conserved hypothetical protein	0.00166204	0.00155542	0.00110532	0.00159434	0.0015362	0.00129677	0.00144093	0.000295493	0.00147577	0.000157722	0.976389	-0.0589312	0.868303	0.889585	1
20	Stage V sporulation protein G	0.0139663	0.0130703	0.00928809	0.0058006	0.00558907	0.00471796	0.0121082	0.00248305	0.00536921	0.00057383	2.25512	2.00561	0.0366512	0.0512724	1
21	elongation factor G	0.00392766	0.00367569	0.00261204	0.00323309	0.00262965	0.00311518	0.00340513	0.000698295	0.00299264	0.000319837	1.13783	0.318464	0.425208	0.46334	1
22	zinc-depeNDent peptidase	4.46226e-05	4.176e-05	2.96757e-05	0.000775367	0.000747092	0.00063065	3.86861e-05	7.93342e-06	0.000717703	7.6704e-05	0.0539027	-7.20303	0.00391055	0.0202728	0.0539027
23	peptidase M16	0.00156884	0.0014682	0.00104334	0.00141977	0.0014735	0.00119848	0.00136013	0.000278923	0.00136392	0.000145768	0.997219	-0.00686885	0.984648	0.994956	1
24	phenylalanyl-tRNA synthetase subunit beta	0.00224936	0.00210506	0.00149591	0.00155419	0.00191083	0.00184115	0.00195011	0.000399913	0.00176873	0.000189031	1.10255	0.240779	0.531222	0.568195	1
25	chaperone protein HtpG	0.00165363	0.00154755	0.00109973	0.000925955	0.000892188	0.000753132	0.00143364	0.000293998	0.000857091	9.1601e-05	1.67268	1.26873	0.0657897	0.0855103	1
26	Molecular chaperone, HSP90 family	0.00196245	0.00183655	0.0013051	0.00335163	0.00282925	0.00347848	0.00170137	0.000348902	0.00321979	0.000344113	0.52841	-1.57321	0.00582297	0.0244378	0.52841
27	heat shock protein 90	0.00441656	0.00413323	0.00293718	0.00445214	0.00527417	0.00547378	0.00382899	0.000785217	0.0050667	0.0005415	0.755717	-0.690784	0.0963517	0.120296	1
28	phosphoenolpyruvate-protein phosphotransferase	0.00886419	0.00829553	0.00589501	0.00546808	0.00567504	0.00461583	0.00768491	0.00157596	0.00525298	0.000561409	1.46296	0.938335	0.103161	0.128337	1
29	TYPA/BIPA type GTPase	0.0027708	0.00259304	0.00184268	0.00377308	0.00446973	0.00463889	0.00240218	0.000492618	0.0042939	0.000458908	0.559439	-1.43248	0.00834375	0.0260244	0.559439
30	Transketolase	0.00103954	0.000972849	0.000691331	0.00270377	0.00332421	0.00320298	0.000901239	0.000184819	0.00307698	0.000328851	0.292897	-3.02846	0.00173228	0.0189671	0.292897
31	GTP-biNDing protein	0.000444789	0.000416255	0.000295801	0.000300388	0.000289434	0.000244323	0.000385615	7.90788e-05	0.000278048	2.97162e-05	1.38687	0.806596	0.130095	0.157714	1
32	ATP F0F1 synthase subunit alpha	0.00656217	0.00614119	0.00436409	0.00706484	0.00836927	0.00868602	0.00568915	0.00116668	0.00804004	0.000859274	0.707602	-0.85303	0.0532156	0.0709316	1
33	2,3-bpg-iNDepeNDent phosphoglycerate mutase, partial	0.0104193	0.00975088	0.00692922	0.0119946	0.0142092	0.014747	0.00903314	0.00185244	0.0136503	0.00145886	0.661756	-1.01824	0.029864	0.0437206	0.661756
34	Iron-regulated ABC transporter permease SufB	0.00282392	0.00264276	0.00187801	0.00326242	0.00314344	0.00265351	0.00244823	0.000502062	0.00301979	0.000322738	0.810728	-0.517487	0.184672	0.214664	1
35	ChW repeat-containing protein	0.000880315	0.000823841	0.000585442	0.000343659	0.000331127	0.000279518	0.0007632	0.000156511	0.000318101	3.39969e-05	2.39923	2.15838	0.0338565	0.0478109	2.39923
36	2-hydroxy-acid oxidase	0.00335376	0.00313861	0.00223037	0.000715675	0.000847815	0.000879902	0.00290758	0.000596262	0.000814464	8.70453e-05	3.56993	3.13848	0.0240107	0.0370077	3.56993
37	Chain V, Crystal Structure Of Aminopeptidase I From	0.00164632	0.0015407	0.00109486	0.00231648	0.00274419	0.00284805	0.00142729	0.000292697	0.00263624	0.000281746	0.541412	-1.51326	0.00675165	0.0260244	0.541412
38	FAD/FMN-containing dehydrogenase	0.00512324	0.00479457	0.00340714	0.0025386	0.00312114	0.00300732	0.00444165	0.000910857	0.00288902	0.000308762	1.53742	1.06078	0.0856096	0.108439	1
39	hypothetical protein CA_C0230	0.00358998	0.00335967	0.00238747	0.00330317	0.00278834	0.00342818	0.00311237	0.00063826	0.00317323	0.000339137	0.980823	-0.0477569	0.893172	0.91238	1
40	phage head portal protein	0.00174869	0.00163651	0.00116294	0.00204312	0.00212045	0.00172468	0.00151605	0.000310898	0.00196275	0.000209767	0.77241	-0.636898	0.117832	0.144864	1
41	histidine kinase	0.000580781	0.000543523	0.000386241	0.00108686	0.00104723	0.000884008	0.000503515	0.000103257	0.00100603	0.000107519	0.500496	-1.70707	0.00431113	0.0202728	0.500496
42	peptide chain release factor 1	0.00553022	0.00517544	0.0036778	0.000520044	0.000639379	0.000616063	0.00479449	0.000983213	0.000591829	6.32513e-05	8.10114	5.15952	0.0174305	0.0312434	8.10114
43	unnamed protein product	0.00524004	0.00490388	0.00348482	0.0102027	0.00983066	0.00829846	0.00454291	0.000931622	0.00944395	0.00100932	0.481039	-1.80486	0.00355635	0.0202728	0.481039
44	glycyl-tRNA synthetase	0.00268775	0.00251532	0.00178745	0.000889523	0.000750882	0.000923189	0.00233017	0.000477852	0.000854531	9.13275e-05	2.72684	2.47406	0.0295303	0.0434635	2.72684
45	glucose-6-phosphate isomerase	0.00868805	0.0081307	0.00577788	0.00965146	0.0100167	0.00814719	0.00753221	0.00154464	0.0092718	0.000990917	0.812378	-0.512471	0.188193	0.217787	1
46	histidyl-tRNA synthetase	0.00801908	0.00750464	0.00533298	0.00584857	0.00606992	0.00493701	0.00695223	0.00142571	0.0056185	0.000600473	1.23738	0.525318	0.242289	0.274167	1
47	D-alanine-D-alanine ligase	0.00095579	0.000894474	0.000635636	0.000749093	0.000887403	0.000920989	0.000828633	0.000169929	0.000852495	9.11098e-05	0.97201	-0.070017	0.843757	0.866136	1
48	D-alanyl-alanine synthetase A	0.000296357	0.000277345	0.000197088	0.00170216	0.00201644	0.00209276	0.00025693	5.2689e-05	0.00193712	0.000207029	0.132635	-4.98232	0.00325061	0.0202728	0.132635
49	4-hydroxy-3-methylbut-2-enyl diphosphate reductase	0.000328913	0.000307813	0.00021874	0.0012053	0.00101744	0.00125092	0.000285155	5.84773e-05	0.00115789	0.000123749	0.246272	-3.45608	0.00199738	0.0189671	0.246272
50	4-hydroxy-3-methylbut-2-enyl diphosphate reductase/S1 RNA-biNDing domain protein	0.00364877	0.0034147	0.00242657	0.00084913	0.00100591	0.00104398	0.00316335	0.000648713	0.00096634	0.000103277	3.27353	2.92472	0.0254301	0.0386818	3.27353
51	fructose 1,6-bisphosphatase II	0.00821915	0.00769187	0.00546604	0.00138971	0.00113033	0.00133903	0.00712569	0.00146128	0.00128636	0.000137479	5.53943	4.22204	0.019495	0.0327066	5.53943
52	GlpX-like protein (Fructose-1,6-bisphosphatase related protein)	0.0112919	0.0105675	0.00750955	0.00482925	0.0057209	0.00593743	0.00978967	0.00200758	0.00549586	0.000587366	1.78128	1.42388	0.0560044	0.0741634	1
53	phosphotransacetylase	0.000854836	0.000799996	0.000568497	3.10693e-05	3.68058e-05	3.81988e-05	0.00074111	0.000151981	3.5358e-05	3.77886e-06	20.9602	7.50404	0.0150642	0.0290372	20.9602
54	elongation factor Ts	0.0144519	0.0135248	0.00961108	0.0218586	0.0226859	0.0184517	0.0125293	0.0025694	0.0209987	0.00224422	0.596669	-1.27358	0.0131462	0.0272622	0.596669
55	NADH-depeNDent butanol dehydrogenase	0.0105059	0.00983191	0.0069868	0.0029477	0.00239753	0.0028402	0.0091082	0.00186783	0.00272848	0.000291604	3.3382	2.97296	0.0250864	0.0383264	3.3382
56	aspartate aminotransferase	0.00253015	0.00236783	0.00168264	0.000888662	0.000922295	0.000750155	0.00219354	0.000449833	0.000853704	9.1239e-05	2.56944	2.32742	0.0313404	0.0452358	2.56944
57	Sugar kinase, ribokinase family	0.00273478	0.00255934	0.00181873	0.00193764	0.0022954	0.00238228	0.00237095	0.000486214	0.00220511	0.000235669	1.07521	0.178841	0.633121	0.666276	1
58	phosphoribosylaminoimidazole synthetase	0.000781565	0.000731426	0.00051977	0.00317732	0.00306146	0.0025843	0.000677587	0.000138954	0.00294103	0.00031432	0.230391	-3.62047	0.00213025	0.0189671	0.230391
59	L-lactate dehydrogenase	0.00256892	0.00240412	0.00170843	0.00156721	0.00151006	0.0012747	0.00222716	0.000456727	0.00145066	0.000155038	1.53527	1.05733	0.0860312	0.108841	1
60	methionine aminopeptidase	0.00270418	0.0025307	0.00179838	0.00269979	0.00260133	0.00219589	0.00234442	0.000480773	0.002499	0.000267079	0.938141	-0.157486	0.658467	0.690168	1
61	HtrA-like serine protease (with PDZ domain)	0.000713239	0.000667483	0.00047433	0.000460382	0.000388627	0.000477806	0.000618351	0.000126806	0.000442272	4.72675e-05	1.39812	0.826537	0.125322	0.152814	1
62	Endo-1,4-beta glucanase (fused to two ricin-B-like domains)	0.000868794	0.000813059	0.00057778	0.00073114	0.000617185	0.000758812	0.000753211	0.000154462	0.000702379	7.50663e-05	1.07237	0.172326	0.64473	0.677129	1
63	Uncharacterized enzyme of thiazol biosynthesis	0.000498649	0.00046666	0.00033162	0.000632236	0.000656164	0.000533696	0.00043231	8.86544e-05	0.000607365	6.49117e-05	0.711779	-0.838514	0.0560661	0.0741634	1
64	Metal-depeNDent protease	4.46226e-05	4.176e-05	2.96757e-05	0.000167662	0.000206136	0.000198619	3.86861e-05	7.93342e-06	0.000190806	2.03922e-05	0.202751	-3.93567	0.00241407	0.0193624	0.202751
65	response regulator	0.00028853	0.00027002	0.000191883	0.000465414	0.000378548	0.000448442	0.000250144	5.12975e-05	0.000430801	4.60416e-05	0.580649	-1.34071	0.0107859	0.0261816	0.580649
66	5'-methylthioadenosine/S-adenosylhomocysteine nucleosidase	0.000831087	0.000777771	0.000552704	0.00109764	0.00113918	0.00092656	0.000720521	0.000147758	0.00105446	0.000112695	0.683308	-0.939191	0.0392182	0.0541388	1
67	electron transfer flavoprotein subunit beta	0.0317965	0.0297567	0.0211458	0.0103524	0.00873888	0.0107442	0.0275663	0.00565307	0.00994516	0.00106288	2.77183	2.51442	0.0290818	0.043046	2.77183
68	2,3,4,5-tetrahydropyridine-2,6-dicarboxylate N-acetyltransferase	0.00937447	0.00877308	0.00623437	0.00510665	0.00431073	0.00529993	0.00812731	0.00166668	0.00490577	0.000524301	1.65668	1.24503	0.067593	0.0875275	1
69	ABC-type multidrug transport system, ATPase component	0.00932248	0.00872442	0.00619979	0.00517317	0.00436689	0.00536897	0.00808223	0.00165744	0.00496968	0.000531131	1.62631	1.1994	0.0713503	0.091824	1
70	membrane protein	4.46226e-05	4.176e-05	2.96757e-05	3.10693e-05	3.81988e-05	3.68058e-05	3.86861e-05	7.93342e-06	3.5358e-05	3.77886e-06	1.09413	0.221861	0.559329	0.591598	1
71	regulatory protein SpoVG	0.000260935	0.000244196	0.000173532	0.000202739	0.000249263	0.000240173	0.000226221	4.63915e-05	0.000230725	2.46586e-05	0.980479	-0.0486211	0.891244	0.911301	1
72	preprotein translocase subunit SecA	0.000514758	0.000481735	0.000342333	0.000191412	0.000161579	0.000198657	0.000446275	9.15184e-05	0.000183883	1.96523e-05	2.42696	2.18672	0.0333971	0.0472899	2.42696
73	ChW repeat-containing protein	0.000408217	0.000382029	0.000271479	0.000114583	0.00013574	0.000140877	0.000353908	7.25765e-05	0.0001304	1.39364e-05	2.71402	2.46243	0.0296633	0.043598	2.71402
74	putative surface protein, responsible for cell interaction; contains cell adhesion domain aND ChW-r	0.000979065	0.000916256	0.000651115	0.000256681	0.00024732	0.000208773	0.000848812	0.000174067	0.000237591	2.53924e-05	3.57257	3.14031	0.0239995	0.0370077	3.57257
75	RecName: Full=Glutamyl-tRNA(Gln) amidotransferase subunit A 2; Short=Glu-ADT subunit A 2MEILDMTVEQL	0.00155136	0.00145184	0.00103171	0.000682306	0.000575962	0.00070813	0.00134497	0.000275815	0.000655466	7.00525e-05	2.05193	1.77273	0.0422717	0.0579711	1
76	unnamed protein product	0.00237396	0.00222166	0.00157877	0.00191497	0.0023544	0.00226854	0.00205813	0.000422064	0.0021793	0.000232911	0.944399	-0.141088	0.691711	0.723562	1
77	prolyl-tRNA synthetase	0.00202183	0.00189213	0.00134459	0.00204495	0.00212235	0.00172623	0.00175285	0.00035946	0.00196451	0.000209956	0.892259	-0.281155	0.439252	0.478144	1
78	glutamine synthetase	0.00346887	0.00324634	0.00230693	0.00374073	0.00304255	0.00360432	0.00300738	0.000616728	0.00346254	0.000370056	0.868549	-0.34758	0.347024	0.383294	1
79	unnamed protein product	0.000891944	0.000834724	0.000593176	0.00238619	0.0024765	0.00201428	0.000773281	0.000158578	0.00229232	0.00024499	0.337335	-2.68008	0.0016698	0.0189671	0.337335
80	membrane protein	0.000540808	0.000506114	0.000359658	0.00022813	0.000192574	0.000236764	0.00046886	9.61499e-05	0.000219156	2.34221e-05	2.13939	1.87568	0.0395438	0.0545162	1
81	unnamed protein product	0.0011213	0.00104937	0.000745709	0.000501123	0.000407592	0.000482848	0.000972128	0.000199356	0.000463854	4.95741e-05	2.09576	1.82486	0.0408361	0.0561496	1
82	phosphomannomutase	0.000895826	0.000838357	0.000595758	0.0018489	0.00156073	0.00191887	0.000776647	0.000159268	0.00177617	0.000189826	0.43726	-2.04019	0.0024643	0.0193624	0.43726
83	lysyl-tRNA synthetase	0.00140794	0.00131762	0.000936334	0.000995996	0.0008101	0.000959675	0.00122063	0.000250317	0.000921924	9.853e-05	1.32401	0.692196	0.163929	0.192796	1
84	oligopeptide ABC transporter substrate-biNDing protein	0.00128385	0.00120149	0.000853806	0.00285442	0.00240953	0.00296245	0.00111305	0.000228254	0.00274213	0.000293063	0.405905	-2.22371	0.00202906	0.0189671	0.405905
85	2-oxoacid:ferredoxin oxidoreductase, alpha subunit	0.00622075	0.00582168	0.00413703	0.000801327	0.000651765	0.000772105	0.00539315	0.00110598	0.000741732	7.92721e-05	7.27102	4.89289	0.017914	0.0314624	7.27102
86	pyruvate kinase PykA	0.016499	0.0154406	0.0109725	0.00783221	0.00962949	0.00927833	0.014304	0.00293335	0.00891334	0.000952607	1.60479	1.16654	0.0743119	0.0949339	1
87	Adenylosuccinate synthase	0.00138711	0.00129813	0.000922481	0.00292045	0.00246527	0.00303098	0.00120257	0.000246614	0.00280556	0.000299843	0.428639	-2.08931	0.0023217	0.0189671	0.428639
88	Iron-regulated ABC-type transporter membrane component (SufB)	0.0146468	0.0137072	0.00974065	0.00844281	0.00686702	0.00813492	0.0126982	0.00260404	0.00781492	0.000835214	1.62487	1.19721	0.0715407	0.0919557	1
89	phosphoglycerate kinase	0.0342407	0.0320441	0.0227714	0.0313553	0.032542	0.0264683	0.0296854	0.00608763	0.0301219	0.00321926	0.98551	-0.0359987	0.919436	0.935551	1
90	flavoprotein	0.000991202	0.000927615	0.000659186	0.00168496	0.00142234	0.00174873	0.000859334	0.000176225	0.00161867	0.000172995	0.530888	-1.56167	0.00598747	0.0250276	0.530888
91	protein-arginine kinase	0.00193177	0.00180784	0.0012847	0.00271208	0.00321283	0.00333443	0.00167477	0.000343447	0.00308645	0.000329862	0.54262	-1.50776	0.00684658	0.0260244	0.54262
92	DTDP-D-glucose 4,6-dehydratase	0.00355497	0.00332691	0.00236419	0.00588673	0.00697364	0.00723758	0.00308202	0.000632035	0.00669932	0.000715985	0.46005	-1.91489	0.00294555	0.0199877	0.46005
93	Electron transfer flavoprotein alpha-subunit	0.0105829	0.00990398	0.00703802	0.0113496	0.0117791	0.00958063	0.00917497	0.00188153	0.0109031	0.00116526	0.841501	-0.425607	0.260572	0.292793	1
94	signal recognition particle-docking protein FtsY	0.00118658	0.00111046	0.000789118	0.000462082	0.000479571	0.000390062	0.00102872	0.000210961	0.000443905	4.74421e-05	2.31743	2.07282	0.0353508	0.0497196	2.31743
95	quinolinate synthase A	0.000460595	0.000431047	0.000306313	0.000248815	0.000294756	0.000305911	0.000399318	8.18888e-05	0.000283161	3.02626e-05	1.41022	0.847775	0.120539	0.148018	1
96	deoxyribonuclease HsdR	0.00186747	0.00174766	0.00124193	0.00121173	0.00116754	0.000985567	0.00161902	0.000332015	0.00112161	0.000119871	1.44348	0.90527	0.108993	0.134472	1
97	cysteine synthase/cystathionine beta-synthase CysK	0.00585309	0.0054776	0.00389252	0.00343544	0.00356546	0.00289999	0.0050744	0.00104062	0.0033003	0.000352717	1.53756	1.06099	0.0855836	0.108439	1
98	unnamed protein product	0.00563499	0.00527349	0.00374748	3.10693e-05	3.68058e-05	3.81988e-05	0.00488532	0.00100184	3.5358e-05	3.77886e-06	138.167	12.1551	0.0139259	0.0281481	138.167
99	fructose-bisphosphate aldolase	0.0947341	0.0886567	0.0630017	0.0123031	0.0151263	0.0145747	0.0821308	0.0168427	0.0140013	0.00149638	5.86593	4.36329	0.0191098	0.0323659	5.86593
100	3-hydroxybutyryl-CoA dehydratase	0.0113683	0.010639	0.00756032	0.0318302	0.0391344	0.0377073	0.00985585	0.00202116	0.036224	0.00387141	0.272081	-3.21028	0.00182663	0.0189671	0.272081
101	chromosome coNDensation protein CrcB	4.46226e-05	4.176e-05	2.96757e-05	3.10693e-05	3.81988e-05	3.68058e-05	3.86861e-05	7.93342e-06	3.5358e-05	3.77886e-06	1.09413	0.221861	0.559329	0.591598	1
102	triosephosphate isomerase	0.0204588	0.0191463	0.0136059	0.0069929	0.00673789	0.00568773	0.017737	0.00363735	0.00647284	0.000691781	2.74022	2.48612	0.0293941	0.0433242	2.74022
103	NifU-related domain containing protein	0.0270368	0.0253024	0.0179805	0.0112596	0.0138434	0.0133386	0.0234399	0.00480686	0.0128139	0.00136947	1.82926	1.48943	0.0527138	0.0703524	1
104	nitroreductase	0.00119327	0.00111672	0.00079357	0.000747614	0.00091917	0.000885651	0.00103452	0.000212151	0.000850812	9.09299e-05	1.21592	0.482169	0.270773	0.303929	1
105	3-hydroxybutyryl-CoA dehydrogenase	0.0771415	0.0721927	0.0513019	0.0459181	0.047656	0.0387614	0.0668787	0.0137149	0.0441118	0.00471442	1.51612	1.02636	0.0899833	0.113429	1
106	unnamed protein product	0.00140764	0.00131734	0.000936132	0.000936138	0.000902	0.000761415	0.00122037	0.000250263	0.000866518	9.26085e-05	1.40836	0.844526	0.121253	0.148351	1
107	acetoacetate decarboxylase (plasmid)	0.0244076	0.0228418	0.016232	0.016918	0.0200417	0.0208002	0.0211605	0.00433941	0.0192533	0.00205769	1.09906	0.232946	0.54325	0.580467	1
108	ribulose-phosphate 3-epimerase	4.46226e-05	4.176e-05	2.96757e-05	3.81988e-05	3.68058e-05	3.10693e-05	3.86861e-05	7.93342e-06	3.5358e-05	3.77886e-06	1.09413	0.221861	0.559329	0.591598	1
109	3-methyl-2-oxobutanoate hydroxymethyltransferase	0.00252353	0.00236164	0.00167824	0.0016143	0.00131301	0.00155544	0.00218781	0.000448657	0.00149425	0.000159697	1.46415	0.940343	0.102824	0.12807	1
110	transcriptional regulator	0.00127148	0.00118991	0.000845579	0.000961383	0.000997768	0.000811542	0.00110232	0.000226055	0.000923564	9.87053e-05	1.19355	0.436372	0.305922	0.342279	1
111	Pyruvate:ferredoxin oxidoreductase	0.140446	0.131436	0.0934019	0.185789	0.220092	0.228422	0.121761	0.0249698	0.211434	0.0225969	0.575883	-1.36103	0.0101752	0.0260244	0.575883
112	ABC transporter ATPase	4.46226e-05	4.176e-05	2.96757e-05	0.00316353	0.00267047	0.00328326	3.86861e-05	7.93342e-06	0.00303909	0.0003248	0.0127295	-10.7625	0.00386621	0.0202728	0.0127295
113	threonyl-tRNA synthetase	0.000465128	0.000435289	0.000309328	0.000629136	0.00053108	0.000652948	0.000403249	8.26948e-05	0.000604388	6.45935e-05	0.667201	-0.998022	0.0319951	0.0457386	0.667201
114	Aconitase A	0.000906223	0.000848087	0.000602672	0.000120609	9.80981e-05	0.000116211	0.000785661	0.000161117	0.000111639	1.19314e-05	7.0375	4.81238	0.0180741	0.0316121	7.0375
115	malate dehydrogenase	0.00306094	0.00286458	0.00203564	0.00386958	0.00326647	0.00401603	0.00265372	0.000544203	0.00371736	0.00039729	0.713872	-0.831271	0.0575495	0.0758377	1
116	unnamed protein product	0.000660799	0.000618407	0.000439456	0.000257651	0.000305223	0.000316775	0.000572887	0.000117483	0.000293217	3.13373e-05	1.9538	1.65187	0.0461064	0.0624918	1
117	NADP-dependent glyceraldehyde-3-phosphate dehydrogenase	0.00110763	0.00103657	0.000736616	0.000737625	0.000622659	0.000765542	0.000960274	0.000196925	0.000708609	7.57321e-05	1.35515	0.749547	0.145461	0.173128	1
118	UDP-N-acetylmuramate-alanine ligase	0.000731954	0.000684997	0.000486776	0.000687695	0.000713722	0.000580511	0.000634576	0.000130134	0.000660642	7.06057e-05	0.960544	-0.0992829	0.779832	0.806856	1
119	unnamed protein product	0.00157529	0.00147424	0.00104763	0.000372564	0.000441353	0.000458057	0.00136572	0.00028007	0.000423992	4.53138e-05	3.2211	2.88489	0.0257251	0.0390171	3.2211
120	Pyruvate kinase	0.0140076	0.013109	0.00931559	0.0238683	0.0229979	0.0194134	0.0121441	0.00249041	0.0220932	0.00236119	0.549675	-1.4759	0.00743338	0.0260244	0.549675
121	O-acetylhomoserine sulfhydrylase	0.00151874	0.00142131	0.00101002	0.00120645	0.000981273	0.00116245	0.00131669	0.000270016	0.00111672	0.000119349	1.17906	0.40625	0.33217	0.369274	1
122	O-acetylhomoserine aminocarboxypropyltransferase	0.00332959	0.00311599	0.0022143	0.00151929	0.0017998	0.00186792	0.00288663	0.000591965	0.001729	0.000184786	1.66953	1.26409	0.0661357	0.0857467	1
123	serine--tRNA ligase	0.00338492	0.00316777	0.0022511	0.00447486	0.00431168	0.00363966	0.0029346	0.000601803	0.00414207	0.00044268	0.708486	-0.849949	0.0538073	0.0716288	1
124	UDP-N-acetylglucosamine 1-carboxyvinyltransferase	4.46226e-05	4.176e-05	2.96757e-05	0.000601178	0.000712178	0.000739132	3.86861e-05	7.93342e-06	0.000684163	7.31194e-05	0.0565452	-7.08499	0.00390246	0.0202728	0.0565452
125	S-layer protein	0.00235152	0.00220067	0.00156385	3.10693e-05	3.81988e-05	3.68058e-05	0.00203868	0.000418076	3.5358e-05	3.77886e-06	57.6583	9.99971	0.0142031	0.0285956	57.6583
126	Cystathionine gamma-synthase	0.00511877	0.00479039	0.00340417	0.00453763	0.00557889	0.00537544	0.00443778	0.000910062	0.00516399	0.000551898	0.85937	-0.373783	0.31548	0.351843	1
127	butanol dehydrogenase	0.00548318	0.00513143	0.00364652	0.00808352	0.00957603	0.00993846	0.00475371	0.000974851	0.00919934	0.000983173	0.516745	-1.62827	0.00511965	0.0221076	0.516745
128	NADH-depeNDent butanol dehydrogenase B (BDH II)	0.00505364	0.00472944	0.00336086	0.00403694	0.00328348	0.00388973	0.00438131	0.000898482	0.00373671	0.000399359	1.1725	0.39249	0.345063	0.381982	1
129	acyl-CoA dehydrogenase short-chain specific	0.00673745	0.00630522	0.00448065	0.0070157	0.00592223	0.00728122	0.00584111	0.00119785	0.00673972	0.000720303	0.86667	-0.352922	0.340377	0.377194	1
130	3-oxoacyl-ACP synthase	0.000631901	0.000591363	0.000420238	0.000525631	0.000443707	0.000545525	0.000547834	0.000112345	0.000504954	5.39666e-05	1.08492	0.201015	0.594864	0.627278	1
131	Glyceraldehyde 3-phosphate dehydrogenase, gene gapC	0.00930957	0.00871234	0.00619121	0.0543457	0.0442025	0.0523639	0.00807104	0.00165514	0.050304	0.00537621	0.160445	-4.51285	0.00290791	0.0199877	0.160445
132	butyrate kinase	0.0297271	0.02782	0.0197696	0.0127691	0.0156993	0.0151268	0.0257722	0.00528515	0.0145317	0.00155307	1.77352	1.4131	0.056587	0.0747578	1
133	branched-chain amino acid aminotransferase	4.46226e-05	4.176e-05	2.96757e-05	0.00575904	0.00486144	0.00597701	3.86861e-05	7.93342e-06	0.0055325	0.000591282	0.00699252	-12.2401	0.0038338	0.0202728	0.00699252
134	Butyryl-CoA dehydrogenase	0.0275075	0.0257428	0.0182935	0.0364336	0.0307551	0.0378125	0.0238479	0.00489053	0.0350004	0.00374064	0.681362	-0.946227	0.0382669	0.0529655	1
135	Formate-tetrahydrofolate ligase	0.00145422	0.00136093	0.000967113	0.00147173	0.00174347	0.00180946	0.00126076	0.000258546	0.00167489	0.000179002	0.752742	-0.700511	0.0929306	0.116442	1
136	Glycine hydroxymethyltransferase	0.000831819	0.000778456	0.000553191	0.000775098	0.000952961	0.000918209	0.000721155	0.000147889	0.000882089	9.42727e-05	0.817554	-0.496809	0.199616	0.22923	1
137	Pyrimidine-nucleoside phosphorylase	0.0011179	0.00104619	0.000743448	0.000380078	0.000309139	0.000366218	0.00096918	0.000198751	0.000351812	3.75996e-05	2.75482	2.49924	0.0292481	0.0432309	2.75482
138	Competence-damage iNDucible protein, CINA	0.000465932	0.000436041	0.000309862	0.00253942	0.00300829	0.00312215	0.000403945	8.28376e-05	0.00288996	0.000308862	0.139775	-4.85299	0.0031641	0.0202728	0.139775
139	L-aspartate oxidase	0.000402121	0.000376324	0.000267426	0.000529377	0.000627119	0.000650854	0.000348624	7.14928e-05	0.00060245	6.43865e-05	0.578676	-1.3491	0.0105282	0.0260244	0.578676
140	acetate kinase	0.00152926	0.00143116	0.00101702	0.000738847	0.000766811	0.000623691	0.00132581	0.000271886	0.000709783	7.58576e-05	1.86791	1.541	0.0504005	0.0676974	1
141	NADH-rubredoxin oxidoreductase	0.00308505	0.00288714	0.00205167	0.00135571	0.00166681	0.00160602	0.00267462	0.000548488	0.00154284	0.000164891	1.73356	1.35691	0.0598416	0.0784624	1
142	cyclopropane fatty acid synthase	0.00231299	0.0021646	0.00153822	0.00448658	0.0037873	0.00465638	0.00200527	0.000411224	0.00431009	0.000460638	0.465251	-1.88716	0.00308009	0.0201331	0.465251
143	aminotransferase	0.00357643	0.003347	0.00237846	0.00615051	0.00728612	0.00756188	0.00310063	0.000635851	0.00699951	0.000748067	0.442978	-2.00815	0.00256998	0.0198935	0.442978
144	3-deoxy-7-phosphoheptulonate synthase	0.00251484	0.00235351	0.00167246	0.00130355	0.00125601	0.00106025	0.00218027	0.000447112	0.0012066	0.000128955	1.80695	1.45916	0.054181	0.0720346	1
145	ABC transporter, ATP-biNDing protein	0.00447032	0.00418354	0.00297293	0.000616239	0.000501222	0.000593766	0.0038756	0.000794775	0.000570409	6.09621e-05	6.79442	4.72569	0.0182542	0.0317042	6.79442
146	GGGtGRT protein	0.00372953	0.00349027	0.00248028	0.00266544	0.00216796	0.00256824	0.00323336	0.000663071	0.00246722	0.000263682	1.31053	0.666968	0.17319	0.202337	1
147	ADP-ribose pyrophosphatase	0.000637702	0.000596792	0.000424095	0.000192443	0.000227975	0.000236603	0.000552863	0.000113377	0.000219007	2.34063e-05	2.52441	2.28381	0.0319409	0.0457236	2.52441
148	methionyl-tRNA formyltransferase	0.000918191	0.000859287	0.000610631	0.000333988	0.000321808	0.000271651	0.000796036	0.000163244	0.000309149	3.30401e-05	2.57493	2.33268	0.03127	0.0451967	2.57493
149	HtrA-like serine protease	0.000549376	0.000514132	0.000365355	0.000613924	0.000499339	0.000591536	0.000476288	9.76731e-05	0.000568266	6.07331e-05	0.838142	-0.435469	0.25118	0.282544	1
150	2-nitropropane dioxygenase	0.0024404	0.00228385	0.00162296	0.00115589	0.00119963	0.000975731	0.00211574	0.000433877	0.00111042	0.000118675	1.90535	1.58994	0.0483999	0.0652619	1
151	nicotinate-nucleotide pyrophosphorylase	0.000805938	0.000754236	0.000535979	0.000496226	0.000587848	0.000610096	0.000698718	0.000143287	0.000564723	6.03544e-05	1.23727	0.525102	0.242421	0.274167	1
152	pantothenate synthetase	4.46226e-05	4.176e-05	2.96757e-05	0.000326226	0.000314329	0.000265338	3.86861e-05	7.93342e-06	0.000301964	3.22722e-05	0.128115	-5.06783	0.00330948	0.0202728	0.128115
153	aldo/keto reductase	0.0055526	0.00519639	0.00369268	0.00330759	0.0039183	0.00406659	0.00481389	0.000987192	0.00376416	0.000402292	1.27888	0.606663	0.198681	0.228407	1
154	chemotaxis protein CheY	0.00146957	0.00137529	0.000977316	0.00221556	0.00229942	0.00187025	0.00127406	0.000261273	0.00212841	0.000227472	0.598596	-1.26563	0.0134654	0.0275793	0.598596
155	phosphate butyryltransferase	0.00101092	0.000946064	0.000672297	0.00908761	0.00943156	0.00767122	0.000876426	0.00017973	0.00873013	0.000933027	0.100391	-5.66925	0.00360486	0.0202728	0.100391
156	D-amino acid aminotransferase	0.000472018	0.000441737	0.00031391	0.000594465	0.000501812	0.000616964	0.000409222	8.39198e-05	0.000571081	6.10339e-05	0.716574	-0.821954	0.0595195	0.0781381	1
157	hydrolase	0.000250529	0.000234457	0.000166611	0.000563951	0.000668077	0.000693362	0.000217199	4.45414e-05	0.000641797	6.85916e-05	0.338424	-2.67213	0.00167079	0.0189671	0.338424
158	DNA-biNDing response regulator	0.00464803	0.00434985	0.00309111	0.00112748	0.000917041	0.00108636	0.00402966	0.000826369	0.00104363	0.000111537	3.86121	3.33193	0.0229257	0.035972	3.86121
159	30S ribosomal protein S2	0.000926571	0.00086713	0.000616204	3.68058e-05	3.10693e-05	3.81988e-05	0.000803302	0.000164734	3.5358e-05	3.77886e-06	22.7191	7.70277	0.014957	0.0289983	22.7191
160	deoxyribose-phosphate aldolase	4.46226e-05	4.176e-05	2.96757e-05	3.68058e-05	3.81988e-05	3.10693e-05	3.86861e-05	7.93342e-06	3.5358e-05	3.77886e-06	1.09413	0.221861	0.559329	0.591598	1
161	keto-hydroxyglutarate-aldolase/keto-deoxy-phosphogluconate aldolase	0.000629447	0.000589066	0.000418605	0.000424338	0.000502686	0.000521712	0.000545706	0.000111909	0.000482912	5.16109e-05	1.13003	0.301496	0.446353	0.48436	1
162	deoxycytidine triphosphate deaminase	4.46226e-05	4.176e-05	2.96757e-05	0.00035013	0.000284781	0.000337362	3.86861e-05	7.93342e-06	0.000324091	3.4637e-05	0.119368	-5.24224	0.00340992	0.0202728	0.119368
163	transcription antitermination protein NusG	4.46226e-05	4.176e-05	2.96757e-05	0.00200331	0.00193025	0.0016294	3.86861e-05	7.93342e-06	0.00185432	0.000198179	0.0208627	-9.54408	0.00390111	0.0202728	0.0208627
164	ribosome-associated protein Y (PSrp-1)	4.46226e-05	4.176e-05	2.96757e-05	0.00126126	0.001309	0.00106468	3.86861e-05	7.93342e-06	0.00121165	0.000129494	0.0319285	-8.49458	0.00392772	0.0202728	0.0319285
165	membrane protein	4.46226e-05	4.176e-05	2.96757e-05	3.68058e-05	3.10693e-05	3.81988e-05	3.86861e-05	7.93342e-06	3.5358e-05	3.77886e-06	1.09413	0.221861	0.559329	0.591598	1
166	50S ribosomal protein L10	4.46226e-05	4.176e-05	2.96757e-05	0.00128859	0.00133736	0.00108775	3.86861e-05	7.93342e-06	0.0012379	0.0001323	0.0312513	-8.54745	0.00392678	0.0202728	0.0312513
167	Nitroreductase family protein	0.000220927	0.000206754	0.000146924	3.10693e-05	3.81988e-05	3.68058e-05	0.000191535	3.92784e-05	3.5358e-05	3.77886e-06	5.41702	4.16693	0.0196643	0.0328261	5.41702
168	DUTPase, dut	4.46226e-05	4.176e-05	2.96757e-05	0.000318685	0.000259205	0.000307064	3.86861e-05	7.93342e-06	0.000294984	3.15263e-05	0.131146	-5.01015	0.00327364	0.0202728	0.131146
169	phosphoribosylaminoimidazole carboxylase catalytic subunit	0.0075846	0.00709803	0.00504404	0.00512183	0.00493506	0.00416588	0.00657555	0.00134846	0.00474092	0.000506683	1.38698	0.806794	0.130045	0.157714	1
170	sporulation protein	0.00169476	0.00158604	0.00112708	3.68058e-05	3.81988e-05	3.10693e-05	0.00146929	0.00030131	3.5358e-05	3.77886e-06	41.5547	9.19194	0.0143899	0.0286036	41.5547
171	Predicted tRNA-methylase (SpoU class)	4.46226e-05	4.176e-05	2.96757e-05	0.0014756	0.00124562	0.00153145	3.86861e-05	7.93342e-06	0.00141756	0.0001515	0.0272907	-8.88168	0.0039195	0.0202728	0.0272907
172	heat-shock protein	4.46226e-05	4.176e-05	2.96757e-05	3.81988e-05	3.68058e-05	3.10693e-05	3.86861e-05	7.93342e-06	3.5358e-05	3.77886e-06	1.09413	0.221861	0.559329	0.591598	1
173	molecular chaperone	0.0999324	0.0935215	0.0664587	0.0786632	0.0931873	0.0967142	0.0866375	0.0177669	0.0895216	0.00956756	0.967784	-0.0807628	0.820121	0.84353	1
174	beta-D-galactosidase	0.0012273	0.00114857	0.000816201	3.10693e-05	3.81988e-05	3.68058e-05	0.00106402	0.000218201	3.5358e-05	3.77886e-06	30.0929	8.39601	0.014648	0.0287729	30.0929
175	unknown, partial	0.000503379	0.000471086	0.000334766	0.000171782	0.000211201	0.000203499	0.00043641	8.94954e-05	0.000195494	2.08933e-05	2.23234	1.98057	0.0371672	0.0518268	1
176	transcriptional regulator	0.000620272	0.000580481	0.000412504	0.000551969	0.00046594	0.00057286	0.000537752	0.000110278	0.000530256	5.66708e-05	1.01414	0.0346208	0.923235	0.938503	1
177	elongation factor P	0.00109638	0.00102604	0.000729132	3.10693e-05	3.81988e-05	3.68058e-05	0.000950518	0.000194924	3.5358e-05	3.77886e-06	26.8827	8.1178	0.0147611	0.0289128	26.8827
178	ATP-depeNDent Clp protease proteolytic subunit	0.0166198	0.0155536	0.0110528	0.00584817	0.00719016	0.00692796	0.0144087	0.00295482	0.00665543	0.000711295	2.16496	1.90497	0.0388431	0.0536918	1
179	dTDP-4-dehydrorhamnose 3,5-epimerase	0.00126003	0.00117919	0.000837965	0.00414388	0.00509479	0.004909	0.0010924	0.000224019	0.00471589	0.000504008	0.231641	-3.60713	0.00211907	0.0189671	0.231641
180	Single straND DNA biNDing protein, SSB	4.46226e-05	4.176e-05	2.96757e-05	0.00159194	0.00129482	0.00153389	3.86861e-05	7.93342e-06	0.00147355	0.000157485	0.0262537	-8.97722	0.00391709	0.0202728	0.0262537
181	transcription elongation factor GreA	4.46226e-05	4.176e-05	2.96757e-05	3.81988e-05	3.68058e-05	3.10693e-05	3.86861e-05	7.93342e-06	3.5358e-05	3.77886e-06	1.09413	0.221861	0.559329	0.591598	1
182	rubrerythrin	0.0241738	0.022623	0.0160765	0.00809712	0.0068351	0.00840357	0.0209578	0.00429785	0.0077786	0.000831332	2.69429	2.44444	0.0298722	0.0437206	2.69429
183	Thiol peroxidase, TPX	0.0019248	0.00180132	0.00128006	3.10693e-05	3.68058e-05	3.81988e-05	0.00166873	0.000342208	3.5358e-05	3.77886e-06	47.1952	9.50585	0.0143097	0.0286036	47.1952
184	ssDNA-biNDing protein	0.000980734	0.000917818	0.000652224	0.000258217	0.00031747	0.000305893	0.000850259	0.000174364	0.00029386	3.14061e-05	2.89341	2.62029	0.0279928	0.0416703	2.89341
185	peptide deformylase	4.46226e-05	4.176e-05	2.96757e-05	3.81988e-05	3.10693e-05	3.68058e-05	3.86861e-05	7.93342e-06	3.5358e-05	3.77886e-06	1.09413	0.221861	0.559329	0.591598	1

## Sheet: Fur 2
Spot No.	Protein Name	Fur 2_1	Fur 2_2	Fur 2_3	Con 2_1	Con 2_2	Con 2_3	AVG(Fur_2)	sd(Fur_2)	AVG(Con_2)	sd(Con_2)	Fold Change(FC)	log1.5_FC	Pvalue	fdr	adjFC(IF<0.05, reture FC, else reture 1)
1	molecular chaperone DnaK	0.00963023	0.00931914	0.00804255	0.0030645	0.00234271	0.00323719	0.00899731	0.000841343	0.00288147	0.0004745	3.12247	2.8082	0.00128742	0.0189671	3.12247
2	FKBP-type peptidyl-prolyl cis-transisomerase (trigger factor)	0.00693685	0.00671276	0.00579321	0.00660498	0.00477993	0.00625262	0.00648094	0.000606036	0.00587917	0.000968142	1.10236	0.240341	0.42217	0.460991	1
3	Predicted membrane protein	0.00253346	0.00245162	0.00211578	0.000667863	0.0007055	0.00051056	0.00236695	0.000221335	0.000627974	0.00010341	3.76919	3.27244	0.00150963	0.0189671	3.76919
4	Protein containing cell adhesion domain	0.00251283	0.00243166	0.00209856	0.000725032	0.000765891	0.000554264	0.00234768	0.000219533	0.000681729	0.000112262	3.44372	3.04971	0.00138558	0.0189671	3.44372
5	flagellar hook protein FlgE	0.00243624	0.00235755	0.0020346	0.000219455	0.000287069	0.000303247	0.00227613	0.000212842	0.000269924	4.44492e-05	8.43249	5.25839	0.00270168	0.0199367	8.43249
6	chaperonin GroEL	0.167862	0.16244	0.140188	0.200709	0.153436	0.21202	0.15683	0.0146653	0.188721	0.0310773	0.831014	-0.456535	0.211086	0.241869	1
7	Enolase	0.0032928	0.00318644	0.00274994	0.000879882	0.00121584	0.00115097	0.00307639	0.000287675	0.00108223	0.000178214	2.84264	2.57663	0.00124606	0.0189671	2.84264
8	phosphopyruvate hydratase	0.00304081	0.00294258	0.00253949	0.00247867	0.00189487	0.00261836	0.00284096	0.00026566	0.00233063	0.000383792	1.21897	0.488334	0.139986	0.166993	1
9	Endoglucanase	3.44191e-05	3.33072e-05	2.87446e-05	0.000230836	0.000243845	0.000176467	3.2157e-05	3.00702e-06	0.000217049	3.57422e-05	0.148155	-4.70939	0.0117766	0.0266035	0.148155
10	ATP F0F1 synthase subunit beta	0.00308606	0.00298637	0.00257728	0.00478941	0.00661808	0.00626502	0.00288324	0.000269613	0.00589084	0.000970062	0.489445	-1.76213	0.0259792	0.0392883	0.489445
11	Conserved hypothetical protein	0.0027584	0.00266929	0.00230364	0.000510718	0.000483472	0.000369599	0.00257711	0.000240987	0.000454596	7.48597e-05	5.66901	4.27907	0.00219737	0.0189671	5.66901
12	polysaccharide deacetylase	0.00351342	0.00339992	0.00293418	0.000265035	0.000250896	0.000191802	0.00328251	0.000306949	0.000235911	3.88482e-05	13.9142	6.49355	0.00297472	0.020006	13.9142
13	flagellin family hook-associated protein	0.0209062	0.0202309	0.0174596	0.00685662	0.00896913	0.00947458	0.0195322	0.00182647	0.00843345	0.00138876	2.31604	2.07135	0.0014926	0.0189671	2.31604
14	flagellin	0.00379463	0.00367205	0.00316904	0.00116967	0.00110727	0.000846471	0.00354524	0.000331517	0.00104114	0.000171447	3.40517	3.02195	0.00137208	0.0189671	3.40517
15	hypothetical protein CA_C0057	0.0387666	0.0375144	0.0323754	0.00289953	0.00400661	0.00379287	0.0362188	0.00338684	0.00356634	0.00058728	10.1557	5.71699	0.00284265	0.0199367	10.1557
16	hypothetical protein CA_C1886	0.0238688	0.0230977	0.0199337	0.023203	0.0219651	0.0167916	0.0223001	0.00208529	0.0206532	0.00340103	1.07974	0.189207	0.521668	0.559121	1
17	hypothetical protein	0.00674814	0.00653015	0.00563562	0.0012231	0.00129203	0.000935022	0.00630464	0.00058955	0.00115005	0.000189382	5.48205	4.19637	0.00214287	0.0189671	5.48205
18	hypothetical protein CA_C1892	0.034913	0.0337852	0.0291571	0.00270845	0.00374258	0.00354292	0.0326184	0.00305017	0.00333132	0.000548578	9.79145	5.6269	0.00281925	0.0199367	9.79145
19	Conserved hypothetical protein	0.00455684	0.00440964	0.00380558	0.00340982	0.00446038	0.00471174	0.00425735	0.000398107	0.00419398	0.000690636	1.01511	0.036986	0.898707	0.917106	1
20	Stage V sporulation protein G	0.0167001	0.0161606	0.0139468	0.00429777	0.00562191	0.00593873	0.0156025	0.001459	0.00528614	0.000870485	2.95159	2.66939	0.00125504	0.0189671	2.95159
21	elongation factor G	0.00165728	0.00160375	0.00138406	0.0024928	0.00344459	0.00326083	0.00154836	0.000144788	0.00306607	0.0005049	0.504999	-1.68498	0.0274084	0.0409754	0.504999
22	zinc-depeNDent peptidase	3.44191e-05	3.33072e-05	2.87446e-05	0.000131132	0.000181201	0.000171534	3.2157e-05	3.00702e-06	0.000161289	2.65599e-05	0.199375	-3.97708	0.0129442	0.0272622	0.199375
23	peptidase M16	3.44191e-05	3.33072e-05	2.87446e-05	0.00100965	0.00106655	0.000771844	3.2157e-05	3.00702e-06	0.000949347	0.000156332	0.0338727	-8.34879	0.00952467	0.0260244	0.0338727
24	phenylalanyl-tRNA synthetase subunit beta	3.44191e-05	3.33072e-05	2.87446e-05	0.00070002	0.000535143	0.000739469	3.2157e-05	3.00702e-06	0.00065821	0.00010839	0.0488552	-7.44551	0.00980009	0.0260244	0.0488552
25	chaperone protein HtpG	3.44191e-05	3.33072e-05	2.87446e-05	0.00106375	0.0011237	0.000813206	3.2157e-05	3.00702e-06	0.00100022	0.000164709	0.0321499	-8.47754	0.00949326	0.0260244	0.0321499
26	Molecular chaperone, HSP90 family	3.44191e-05	3.33072e-05	2.87446e-05	0.00121651	0.001681	0.00159132	3.2157e-05	3.00702e-06	0.00149628	0.000246397	0.0214913	-9.47087	0.00930047	0.0260244	0.0214913
27	heat shock protein 90	3.44191e-05	3.33072e-05	2.87446e-05	0.00347421	0.00367	0.00265593	3.2157e-05	3.00702e-06	0.00326671	0.00053794	0.00984383	-11.3966	0.0090923	0.0260244	0.00984383
28	phosphoenolpyruvate-protein phosphotransferase	0.00245916	0.00237972	0.00205373	0.00815265	0.00861209	0.00623244	0.00229754	0.000214844	0.00766572	0.00126234	0.299716	-2.9717	0.0157894	0.02969	0.299716
29	TYPA/BIPA type GTPase	3.44191e-05	3.33072e-05	2.87446e-05	0.00196047	0.00141876	0.00185588	3.2157e-05	3.00702e-06	0.00174504	0.000287361	0.0184277	-9.85017	0.00924547	0.0260244	0.0184277
30	Transketolase	3.44191e-05	3.33072e-05	2.87446e-05	0.000625025	0.000660248	0.000477812	3.2157e-05	3.00702e-06	0.000587695	9.67775e-05	0.0547171	-7.16604	0.00990919	0.0260244	0.0547171
31	GTP-biNDing protein	3.44191e-05	3.33072e-05	2.87446e-05	0.000190424	0.000201155	0.000145573	3.2157e-05	3.00702e-06	0.00017905	2.94848e-05	0.179597	-4.23474	0.0124774	0.0270156	0.179597
32	ATP F0F1 synthase subunit alpha	0.00498599	0.00482493	0.00416399	0.00709273	0.0051329	0.00671435	0.0046583	0.0004356	0.00631333	0.00103964	0.737853	-0.749784	0.0943842	0.118121	1
33	2,3-bpg-iNDepeNDent phosphoglycerate mutase, partial	0.00838605	0.00811516	0.0070035	0.0057206	0.00748312	0.00790482	0.0078349	0.000732646	0.00703618	0.00115867	1.11352	0.265185	0.379605	0.417127	1
34	Iron-regulated ABC transporter permease SufB	3.44191e-05	3.33072e-05	2.87446e-05	0.00570405	0.00539975	0.00412794	3.2157e-05	3.00702e-06	0.00507724	0.000836086	0.00633355	-12.4842	0.00903008	0.0260244	0.00633355
35	ChW repeat-containing protein	0.0022047	0.00213348	0.00184123	0.000459073	0.000634354	0.000600512	0.0020598	0.000192613	0.000564646	9.29821e-05	3.64795	3.19181	0.00146183	0.0189671	3.64795
36	2-hydroxy-acid oxidase	0.00219255	0.00212172	0.00183108	0.000812278	0.000858053	0.000620961	0.00204845	0.000191552	0.000763764	0.000125771	2.68205	2.43321	0.00125709	0.0189671	2.68205
37	Chain V, Crystal Structure Of Aminopeptidase I From	0.00225843	0.00218547	0.0018861	0.00151468	0.00115792	0.00160003	0.00211	0.000197307	0.00142421	0.000234529	1.48152	0.96943	0.0189074	0.0322846	1.48152
38	FAD/FMN-containing dehydrogenase	0.00241443	0.00233644	0.00201638	0.00155022	0.00112187	0.00146752	0.00225575	0.000210936	0.00137987	0.000227227	1.63475	1.21217	0.00819811	0.0260244	1.63475
39	hypothetical protein CA_C0230	0.00403126	0.00390104	0.00336666	0.00167592	0.00231582	0.00219227	0.00376632	0.000352191	0.00206134	0.000339447	1.82712	1.48655	0.00381189	0.0202728	1.82712
40	phage head portal protein	0.00358629	0.00347044	0.00299504	0.00121563	0.00159017	0.00167978	0.00335059	0.000313315	0.00149519	0.000246218	2.24091	1.99002	0.00161088	0.0189671	2.24091
41	histidine kinase	0.00236175	0.00228546	0.00197238	0.000787654	0.000832041	0.000602136	0.00220653	0.000206334	0.000740611	0.000121959	2.97934	2.69246	0.00125896	0.0189671	2.97934
42	peptide chain release factor 1	0.0025473	0.00246501	0.00212734	0.000754572	0.000576846	0.000797095	0.00237989	0.000222544	0.000709504	0.000116836	3.35429	2.98482	0.00135485	0.0189671	3.35429
43	unnamed protein product	0.00229593	0.00222177	0.00191742	0.00465987	0.00337228	0.00441127	0.00214504	0.000200584	0.0041478	0.000683032	0.51715	-1.62634	0.0286327	0.0425016	0.51715
44	glycyl-tRNA synthetase	3.44191e-05	3.33072e-05	2.87446e-05	0.001253	0.00118616	0.000906779	3.2157e-05	3.00702e-06	0.00111531	0.000183662	0.0288323	-8.74615	0.00943302	0.0260244	0.0288323
45	glucose-6-phosphate isomerase	3.44191e-05	3.33072e-05	2.87446e-05	0.00422181	0.00583376	0.00552254	3.2157e-05	3.00702e-06	0.0051927	0.000855098	0.00619272	-12.5396	0.00902758	0.0260244	0.00619272
46	histidyl-tRNA synthetase	0.00264533	0.00255987	0.00220921	0.00694013	0.00502247	0.00656989	0.00247147	0.000231108	0.0061775	0.00101727	0.400076	-2.25938	0.0199472	0.0330051	0.400076
47	D-alanine-D-alanine ligase	0.00273067	0.00264246	0.00228048	0.00104801	0.000801173	0.00110707	0.00255121	0.000238565	0.00098542	0.000162272	2.58895	2.34608	0.00128197	0.0189671	2.58895
48	D-alanyl-alanine synthetase A	0.00274522	0.00265654	0.00229264	0.0011235	0.000858882	0.00118682	0.0025648	0.000239836	0.0010564	0.000173961	2.42787	2.18764	0.00137385	0.0189671	2.42787
49	4-hydroxy-3-methylbut-2-enyl diphosphate reductase	3.44191e-05	3.33072e-05	2.87446e-05	0.00106407	0.000770051	0.0010073	3.2157e-05	3.00702e-06	0.000947141	0.000155969	0.0339516	-8.34306	0.00952608	0.0260244	0.0339516
50	4-hydroxy-3-methylbut-2-enyl diphosphate reductase/S1 RNA-biNDing domain protein	0.00256825	0.00248529	0.00214484	0.00226486	0.00214404	0.00163905	0.00239946	0.000224375	0.00201598	0.000331978	1.19022	0.429479	0.182547	0.21243	1
51	fructose 1,6-bisphosphatase II	0.0125644	0.0121585	0.010493	0.00239043	0.00330313	0.00312692	0.0117386	0.00109769	0.00294016	0.000484165	3.99252	3.4144	0.00159997	0.0189671	3.99252
52	GlpX-like protein (Fructose-1,6-bisphosphatase related protein)	0.00378104	0.0036589	0.00315768	0.00733567	0.0101365	0.00959578	0.00353254	0.00033033	0.00902266	0.00148579	0.391519	-2.31271	0.0195118	0.0327066	0.391519
53	phosphotransacetylase	0.00250625	0.00242529	0.00209306	0.00205099	0.00216657	0.00156791	0.00234154	0.000218958	0.00192849	0.00031757	1.21418	0.478635	0.146231	0.173847	1
54	elongation factor Ts	0.00909398	0.00880022	0.00759472	0.0102272	0.00740127	0.0096816	0.00849631	0.000794494	0.00910336	0.00149908	0.933316	-0.170203	0.57877	0.611542	1
55	NADH-depeNDent butanol dehydrogenase	3.44191e-05	3.33072e-05	2.87446e-05	0.00323137	0.00233849	0.00305898	3.2157e-05	3.00702e-06	0.00287628	0.000473646	0.0111801	-11.0826	0.00911608	0.0260244	0.0111801
56	aspartate aminotransferase	0.00273399	0.00264567	0.00228325	0.00166077	0.00157217	0.00120188	0.00255431	0.000238854	0.00147827	0.000243432	1.7279	1.34883	0.00545858	0.023094	1.7279
57	Sugar kinase, ribokinase family	0.00442151	0.00427868	0.00369256	0.00168526	0.00232871	0.00220448	0.00413092	0.000386284	0.00207282	0.000341337	1.9929	1.70074	0.00242458	0.0193624	1.9929
58	phosphoribosylaminoimidazole synthetase	0.00529807	0.00512693	0.00442461	0.00277787	0.00293441	0.00212359	0.00494987	0.000462865	0.00261196	0.000430119	1.89508	1.57661	0.00310185	0.0201331	1.89508
59	L-lactate dehydrogenase	0.00834781	0.00807815	0.00697156	0.00187676	0.00198252	0.00143472	0.00779918	0.000729305	0.00176466	0.000290593	4.41964	3.66507	0.00177187	0.0189671	4.41964
60	methionine aminopeptidase	0.012158	0.0117653	0.0101536	0.00227771	0.00297946	0.00314737	0.0113589	0.00106218	0.00280151	0.000461334	4.05457	3.45244	0.00162525	0.0189671	4.05457
61	HtrA-like serine protease (with PDZ domain)	0.00281052	0.00271973	0.00234716	0.00148371	0.00107374	0.00140456	0.0026258	0.00024554	0.00132067	0.000217479	1.98823	1.69496	0.00245018	0.0193624	1.98823
62	Endo-1,4-beta glucanase (fused to two ricin-B-like domains)	0.00341697	0.00330659	0.00285364	6.2978e-05	6.65271e-05	4.81447e-05	0.0031924	0.000298523	5.92166e-05	9.75139e-06	53.9106	9.83396	0.00298654	0.020006	53.9106
63	Uncharacterized enzyme of thiazol biosynthesis	0.00355152	0.0034368	0.00296601	0.00136906	0.00129602	0.000990767	0.00331811	0.000310278	0.00121862	0.000200673	2.72285	2.47045	0.00125093	0.0189671	2.72285
64	Metal-depeNDent protease	3.44191e-05	3.33072e-05	2.87446e-05	0.000433426	0.00033134	0.000457851	3.2157e-05	3.00702e-06	0.000407539	6.71107e-05	0.0789053	-6.2632	0.0103681	0.0260244	0.0789053
65	response regulator	0.00128152	0.00124012	0.00107024	0.00122943	0.000889724	0.00116385	0.00119729	0.00011196	0.00109433	0.000180208	1.09408	0.221764	0.456463	0.494817	1
66	5'-methylthioadenosine/S-adenosylhomocysteine nucleosidase	0.00414186	0.00400806	0.00345902	0.000607566	0.000641805	0.000464465	0.00386965	0.000361853	0.000571279	9.40742e-05	6.77366	4.71814	0.00245826	0.0193624	6.77366
67	electron transfer flavoprotein subunit beta	0.0169285	0.0163817	0.0141376	0.00838228	0.0079351	0.00606613	0.015816	0.00147896	0.00746117	0.00122865	2.11977	1.85295	0.00190139	0.0189671	2.11977
68	2,3,4,5-tetrahydropyridine-2,6-dicarboxylate N-acetyltransferase	0.00551875	0.00534048	0.00460891	0.00413338	0.00315984	0.00436632	0.00515605	0.000482145	0.00388651	0.000640004	1.32665	0.69712	0.0560325	0.0741634	1
69	ABC-type multidrug transport system, ATPase component	0.00256296	0.00248017	0.00214042	0.00183644	0.00193993	0.0014039	0.00239452	0.000223913	0.00172676	0.00028435	1.38671	0.806327	0.0356339	0.0499161	1.38671
70	membrane protein	3.44191e-05	3.33072e-05	2.87446e-05	0.000963172	0.00101745	0.000736314	3.2157e-05	3.00702e-06	0.000905646	0.000149136	0.0355072	-8.23257	0.00955448	0.0260244	0.0355072
71	regulatory protein SpoVG	0.00281052	0.00271973	0.00234716	0.000139877	0.00014776	0.000106932	0.0026258	0.00024554	0.000131523	2.16583e-05	19.9646	7.38401	0.00302419	0.0201291	19.9646
72	preprotein translocase subunit SecA	3.44191e-05	3.33072e-05	2.87446e-05	0.000126217	0.00013333	9.64887e-05	3.2157e-05	3.00702e-06	0.000118678	1.95431e-05	0.270959	-3.22047	0.0148445	0.0289412	0.270959
73	ChW repeat-containing protein	3.44191e-05	3.33072e-05	2.87446e-05	8.74479e-05	6.68512e-05	9.2376e-05	3.2157e-05	3.00702e-06	8.2225e-05	1.35403e-05	0.391085	-2.31544	0.0193264	0.0325743	0.391085
74	putative surface protein, responsible for cell interaction; contains cell adhesion domain aND ChW-r	3.44191e-05	3.33072e-05	2.87446e-05	5.8749e-05	6.20598e-05	4.49117e-05	3.2157e-05	3.00702e-06	5.52402e-05	9.09657e-06	0.58213	-1.33442	0.0373179	0.0518843	1
75	RecName: Full=Glutamyl-tRNA(Gln) amidotransferase subunit A 2; Short=Glu-ADT subunit A 2MEILDMTVEQL	0.00401936	0.00388952	0.00335672	0.000732686	0.000693599	0.000530234	0.0037552	0.000351151	0.000652173	0.000107395	5.75798	4.31748	0.00222218	0.0189671	5.75798
76	unnamed protein product	3.44191e-05	3.33072e-05	2.87446e-05	0.000711451	0.000543882	0.000751545	3.2157e-05	3.00702e-06	0.000668959	0.00011016	0.0480701	-7.48546	0.00978555	0.0260244	0.0480701
77	prolyl-tRNA synthetase	3.44191e-05	3.33072e-05	2.87446e-05	0.000981269	0.00103657	0.000750149	3.2157e-05	3.00702e-06	0.000922662	0.000151938	0.0348524	-8.27848	0.0095425	0.0260244	0.0348524
78	glutamine synthetase	3.44191e-05	3.33072e-05	2.87446e-05	0.00197394	0.00208518	0.00150902	3.2157e-05	3.00702e-06	0.00185605	0.000305641	0.0173255	-10.0023	0.00922573	0.0260244	0.0173255
79	unnamed protein product	0.00216958	0.0020995	0.0018119	0.000470708	0.000340644	0.000445597	0.002027	0.000189545	0.000418983	6.89952e-05	4.83789	3.88808	0.00192983	0.0189671	4.83789
80	membrane protein	3.44191e-05	3.33072e-05	2.87446e-05	0.000810199	0.000766977	0.000586329	3.2157e-05	3.00702e-06	0.000721168	0.000118757	0.0445901	-7.6708	0.00972122	0.0260244	0.0445901
81	unnamed protein product	3.44191e-05	3.33072e-05	2.87446e-05	0.00168877	0.00178394	0.00129101	3.2157e-05	3.00702e-06	0.00158791	0.000261486	0.0202511	-9.61746	0.0092782	0.0260244	0.0202511
82	phosphomannomutase	3.44191e-05	3.33072e-05	2.87446e-05	0.00216155	0.00282753	0.00298687	3.2157e-05	3.00702e-06	0.00265865	0.000437808	0.0120952	-10.8886	0.00913235	0.0260244	0.0120952
83	lysyl-tRNA synthetase	3.44191e-05	3.33072e-05	2.87446e-05	0.000784789	0.000742922	0.00056794	3.2157e-05	3.00702e-06	0.00069855	0.000115032	0.0460339	-7.59221	0.00974789	0.0260244	0.0460339
84	oligopeptide ABC transporter substrate-biNDing protein	0.00300078	0.00290385	0.00250607	0.0029795	0.00314741	0.00227773	0.00280357	0.000262163	0.00280155	0.00046134	1.00072	0.00177626	0.995136	0.996089	1
85	2-oxoacid:ferredoxin oxidoreductase, alpha subunit	0.00265528	0.00256951	0.00221752	0.000731119	0.0005291	0.000692115	0.00248077	0.000231978	0.000650778	0.000107166	3.81201	3.3003	0.00152679	0.0189671	3.81201
86	pyruvate kinase PykA	0.00468204	0.0045308	0.00391014	0.00555937	0.00587266	0.00424996	0.00437433	0.000409046	0.00522733	0.000860801	0.836818	-0.439368	0.223227	0.254109	1
87	Adenylosuccinate synthase	0.00262835	0.00254345	0.00219503	0.00118666	0.00163975	0.00155227	0.00245561	0.000229625	0.00145956	0.00024035	1.68243	1.28307	0.00659832	0.0260244	1.68243
88	Iron-regulated ABC-type transporter membrane component (SufB)	0.00856229	0.00828571	0.00715068	0.0110989	0.0153367	0.0145185	0.00799956	0.000748043	0.0136514	0.00224801	0.58599	-1.31812	0.037996	0.0526602	1
89	phosphoglycerate kinase	0.0125053	0.0121014	0.0104437	0.00749324	0.0098019	0.0103543	0.0116834	0.00109253	0.00921647	0.00151771	1.26767	0.584959	0.0910163	0.114593	1
90	flavoprotein	3.44191e-05	3.33072e-05	2.87446e-05	0.000868829	0.00113651	0.00120056	3.2157e-05	3.00702e-06	0.00106864	0.000175976	0.0300916	-8.64072	0.00945587	0.0260244	0.0300916
91	protein-arginine kinase	3.44191e-05	3.33072e-05	2.87446e-05	0.000776057	0.000593271	0.000819791	3.2157e-05	3.00702e-06	0.000729707	0.000120163	0.0440684	-7.69983	0.00971155	0.0260244	0.0440684
92	DTDP-D-glucose 4,6-dehydratase	3.44191e-05	3.33072e-05	2.87446e-05	0.0032521	0.0023535	0.0030786	3.2157e-05	3.00702e-06	0.00289473	0.000476685	0.0111088	-11.0984	0.0091148	0.0260244	0.0111088
93	Electron transfer flavoprotein alpha-subunit	0.00738282	0.00714433	0.00616566	0.0130253	0.0123304	0.00942619	0.00689761	0.000644999	0.0115939	0.00190921	0.594932	-1.28077	0.039615	0.0545425	1
94	signal recognition particle-docking protein FtsY	3.44191e-05	3.33072e-05	2.87446e-05	0.000558605	0.000404255	0.000528805	3.2157e-05	3.00702e-06	0.000497222	8.1879e-05	0.0646733	-6.75374	0.0100963	0.0260244	0.0646733
95	quinolinate synthase A	3.44191e-05	3.33072e-05	2.87446e-05	0.000311751	0.000407801	0.000430783	3.2157e-05	3.00702e-06	0.000383445	6.31431e-05	0.0838633	-6.1129	0.010464	0.0260244	0.0838633
96	deoxyribonuclease HsdR	0.00609639	0.00589946	0.00509132	0.00485571	0.0067097	0.00635175	0.00569573	0.00053261	0.00597239	0.000983491	0.953677	-0.116978	0.69653	0.727874	1
97	cysteine synthase/cystathionine beta-synthase CysK	0.00704931	0.00682159	0.00588713	0.00312775	0.00330401	0.00239106	0.00658601	0.000615861	0.00294094	0.000484294	2.23942	1.98838	0.00161362	0.0189671	2.23942
98	unnamed protein product	3.44191e-05	3.33072e-05	2.87446e-05	0.00220803	0.00209024	0.00159792	3.2157e-05	3.00702e-06	0.0019654	0.000323648	0.0163616	-10.1435	0.00920849	0.0260244	0.0163616
99	fructose-bisphosphate aldolase	0.0489114	0.0473314	0.0408477	0.0264976	0.0191759	0.025084	0.0456968	0.00427314	0.0235858	0.00388395	1.93747	1.63117	0.00276855	0.0199367	1.93747
100	3-hydroxybutyryl-CoA dehydratase	0.0574061	0.0555517	0.0479419	0.0433838	0.0599484	0.0567503	0.0536333	0.00501527	0.0533608	0.00878709	1.00511	0.0125598	0.965579	0.97869	1
101	chromosome coNDensation protein CrcB	0.00612496	0.00592711	0.00511518	0.00265431	0.00192089	0.00251271	0.00572242	0.000535106	0.00236264	0.000389063	2.42205	2.18172	0.00137869	0.0189671	2.42205
102	triosephosphate isomerase	0.00979734	0.00948085	0.00818212	0.00869051	0.00628919	0.00822689	0.00915344	0.000855943	0.00773553	0.00127383	1.1833	0.415092	0.194807	0.2242	1
103	NifU-related domain containing protein	0.00355636	0.00344148	0.00297005	0.00619481	0.00473574	0.00654392	0.00332263	0.000310701	0.00582482	0.000959192	0.570426	-1.38451	0.0354375	0.0497745	0.570426
104	nitroreductase	0.00291151	0.00281746	0.00243151	0.000496877	0.000359583	0.00047037	0.00272016	0.000254363	0.000442277	7.28311e-05	6.15036	4.48006	0.00232325	0.0189671	6.15036
105	3-hydroxybutyryl-CoA dehydrogenase	0.0696817	0.0674308	0.0581938	0.104146	0.0796162	0.110015	0.0651021	0.00608773	0.0979256	0.0161257	0.664812	-1.00687	0.0575439	0.0758377	1
106	unnamed protein product	0.00910873	0.00881449	0.00760703	0.00319081	0.00337063	0.00243927	0.00851008	0.000795783	0.00300024	0.000494058	2.83647	2.57127	0.00124589	0.0189671	2.83647
107	acetoacetate decarboxylase (plasmid)	0.0411051	0.0397773	0.0343284	0.139095	0.100661	0.131675	0.0384036	0.00359114	0.123811	0.0203883	0.31018	-2.88706	0.016144	0.0299654	0.31018
108	ribulose-phosphate 3-epimerase	3.44191e-05	3.33072e-05	2.87446e-05	0.000477679	0.000504598	0.00036517	3.2157e-05	3.00702e-06	0.000449149	7.39628e-05	0.0715953	-6.50297	0.0102279	0.0260244	0.0715953
109	3-methyl-2-oxobutanoate hydroxymethyltransferase	0.0114065	0.0110381	0.00952602	0.00546074	0.00754574	0.00714319	0.0106569	0.00099653	0.00671655	0.00110604	1.58666	1.13852	0.0104102	0.0260244	1.58666
110	transcriptional regulator	0.0167085	0.0161688	0.0139539	0.00594262	0.00777354	0.00821161	0.0156104	0.00145974	0.00730925	0.00120364	2.1357	1.87142	0.00185409	0.0189671	2.1357
111	Pyruvate:ferredoxin oxidoreductase	0.0192807	0.0186579	0.0161021	0.0474553	0.0343427	0.0449237	0.0180136	0.00168446	0.0422406	0.00695588	0.426452	-2.10192	0.021419	0.0342245	0.426452
112	ABC transporter ATPase	3.44191e-05	3.33072e-05	2.87446e-05	0.00192173	0.00203002	0.0014691	3.2157e-05	3.00702e-06	0.00180695	0.000297556	0.0177963	-9.93616	0.00923415	0.0260244	0.0177963
113	threonyl-tRNA synthetase	0.00222336	0.00215154	0.00185681	0.000181114	0.000191321	0.000138456	0.00207724	0.000194244	0.000170297	2.80434e-05	12.1977	6.16884	0.00293295	0.0199877	12.1977
114	Aconitase A	0.0021998	0.00212874	0.00183713	0.000446877	0.000584559	0.000617501	0.00205522	0.000192185	0.000549646	9.05119e-05	3.73918	3.25272	0.00149769	0.0189671	3.73918
115	malate dehydrogenase	0.00228573	0.00221189	0.0019089	0.0019822	0.00273904	0.00259291	0.00213551	0.000199692	0.00243805	0.000401481	0.875907	-0.326774	0.32871	0.365817	1
116	unnamed protein product	3.44191e-05	3.33072e-05	2.87446e-05	0.00029886	0.000390938	0.000412969	3.2157e-05	3.00702e-06	0.000367589	6.05321e-05	0.0874807	-6.00875	0.0105343	0.0260244	0.0874807
117	NADP-dependent glyceraldehyde-3-phosphate dehydrogenase	3.44191e-05	3.33072e-05	2.87446e-05	0.00043421	0.000411046	0.000314232	3.2157e-05	3.00702e-06	0.000386496	6.36455e-05	0.0832013	-6.13245	0.010451	0.0260244	0.0832013
118	UDP-N-acetylmuramate-alanine ligase	3.44191e-05	3.33072e-05	2.87446e-05	0.000350877	0.00037065	0.000268234	3.2157e-05	3.00702e-06	0.000329921	5.4329e-05	0.0974688	-5.7421	0.0107306	0.0261816	0.0974688
119	unnamed protein product	3.44191e-05	3.33072e-05	2.87446e-05	0.000241853	0.000184889	0.000255482	3.2157e-05	3.00702e-06	0.000227408	3.7448e-05	0.141406	-4.82438	0.0116318	0.0265979	0.141406
120	Pyruvate kinase	0.00316321	0.00306103	0.00264171	0.00387476	0.00535421	0.00506858	0.00295532	0.000276353	0.00476585	0.000784807	0.620102	-1.17857	0.0448648	0.0611261	1
121	O-acetylhomoserine sulfhydrylase	3.44191e-05	3.33072e-05	2.87446e-05	0.000898585	0.00124168	0.00117544	3.2157e-05	3.00702e-06	0.00110523	0.000182002	0.0290952	-8.72377	0.00943777	0.0260244	0.0290952
122	O-acetylhomoserine aminocarboxypropyltransferase	3.44191e-05	3.33072e-05	2.87446e-05	0.000812459	0.000621099	0.000858244	3.2157e-05	3.00702e-06	0.000763934	0.000125799	0.0420939	-7.81288	0.00967517	0.0260244	0.0420939
123	serine--tRNA ligase	3.44191e-05	3.33072e-05	2.87446e-05	0.00109375	0.00115538	0.000836134	3.2157e-05	3.00702e-06	0.00102842	0.000169353	0.0312683	-8.54611	0.0094772	0.0260244	0.0312683
124	UDP-N-acetylglucosamine 1-carboxyvinyltransferase	3.44191e-05	3.33072e-05	2.87446e-05	0.000744683	0.000786649	0.000569286	3.2157e-05	3.00702e-06	0.000700206	0.000115305	0.045925	-7.59805	0.00974589	0.0260244	0.045925
125	S-layer protein	0.00288918	0.00279585	0.00241286	0.00082881	0.00114526	0.00108416	0.00269929	0.000252412	0.00101941	0.00016787	2.64789	2.4016	0.00126432	0.0189671	2.64789
126	Cystathionine gamma-synthase	3.44191e-05	3.33072e-05	2.87446e-05	0.000264659	0.00025054	0.00019153	3.2157e-05	3.00702e-06	0.000235576	3.8793e-05	0.136504	-4.91141	0.0115279	0.0264761	0.136504
127	butanol dehydrogenase	3.44191e-05	3.33072e-05	2.87446e-05	0.00100558	0.000727726	0.000951937	3.2157e-05	3.00702e-06	0.000895082	0.000147396	0.0359263	-8.20363	0.00956208	0.0260244	0.0359263
128	NADH-depeNDent butanol dehydrogenase B (BDH II)	3.44191e-05	3.33072e-05	2.87446e-05	0.00176731	0.00186691	0.00135105	3.2157e-05	3.00702e-06	0.00166176	0.000273647	0.0193512	-9.72957	0.00926204	0.0260244	0.0193512
129	acyl-CoA dehydrogenase short-chain specific	3.44191e-05	3.33072e-05	2.87446e-05	0.00255309	0.00241689	0.00184764	3.2157e-05	3.00702e-06	0.00227254	0.000374226	0.0141502	-10.5016	0.00916898	0.0260244	0.0141502
130	3-oxoacyl-ACP synthase	3.44191e-05	3.33072e-05	2.87446e-05	0.000367953	0.000281288	0.000388688	3.2157e-05	3.00702e-06	0.000345976	5.6973e-05	0.0929456	-5.8593	0.0106414	0.0261816	0.0929456
131	Glyceraldehyde 3-phosphate dehydrogenase, gene gapC	0.00246026	0.00238079	0.00205465	0.00340263	0.00445098	0.00470181	0.00229857	0.00021494	0.00418514	0.00068918	0.549221	-1.47794	0.0324086	0.0461403	0.549221
132	butyrate kinase	0.0055593	0.00537972	0.00464277	0.00671092	0.00635291	0.0048566	0.00519393	0.000485687	0.00597348	0.000983671	0.869499	-0.344885	0.308247	0.344511	1
133	branched-chain amino acid aminotransferase	0.00264848	0.00256293	0.00221185	0.00125898	0.00173967	0.00164687	0.00247442	0.000231384	0.00154851	0.000254997	1.59794	1.156	0.00982468	0.0260244	1.59794
134	Butyryl-CoA dehydrogenase	0.00266027	0.00257434	0.00222169	0.00255885	0.00270305	0.00195616	0.00248543	0.000232414	0.00240602	0.000396207	1.03301	0.0800878	0.782845	0.809172	1
135	Formate-tetrahydrofolate ligase	0.00497767	0.00481688	0.00415704	0.000474286	0.000655376	0.000620413	0.00465053	0.000434873	0.000583358	9.60634e-05	7.972	5.11989	0.00264766	0.0199367	7.972
136	Glycine hydroxymethyltransferase	3.44191e-05	3.33072e-05	2.87446e-05	0.000192074	0.000139001	0.000181827	3.2157e-05	3.00702e-06	0.000170967	2.81537e-05	0.188088	-4.12081	0.0126751	0.0270741	0.188088
137	Pyrimidine-nucleoside phosphorylase	3.44191e-05	3.33072e-05	2.87446e-05	0.000266271	0.000252066	0.000192697	3.2157e-05	3.00702e-06	0.000237012	3.90294e-05	0.135677	-4.92639	0.0115103	0.0264761	0.135677
138	Competence-damage iNDucible protein, CINA	3.44191e-05	3.33072e-05	2.87446e-05	0.000351505	0.000332753	0.000254379	3.2157e-05	3.00702e-06	0.000312879	5.15228e-05	0.102778	-5.6113	0.0108361	0.0261861	0.102778
139	L-aspartate oxidase	3.44191e-05	3.33072e-05	2.87446e-05	0.000136797	0.000189028	0.000178944	3.2157e-05	3.00702e-06	0.000168256	2.77073e-05	0.191119	-4.08139	0.0127465	0.0270741	0.191119
140	acetate kinase	3.44191e-05	3.33072e-05	2.87446e-05	0.000967876	0.00126608	0.00133743	3.2157e-05	3.00702e-06	0.00119046	0.000196037	0.0270122	-8.90697	0.00940003	0.0260244	0.0270122
141	NADH-rubredoxin oxidoreductase	3.44191e-05	3.33072e-05	2.87446e-05	0.00195979	0.0025636	0.00270807	3.2157e-05	3.00702e-06	0.00241049	0.000396943	0.0133404	-10.6469	0.00915455	0.0260244	0.0133404
142	cyclopropane fatty acid synthase	3.44191e-05	3.33072e-05	2.87446e-05	0.00167874	0.00121488	0.00158919	3.2157e-05	3.00702e-06	0.00149427	0.000246066	0.0215202	-9.46756	0.00930101	0.0260244	0.0215202
143	aminotransferase	3.44191e-05	3.33072e-05	2.87446e-05	0.000734288	0.000531393	0.000695115	3.2157e-05	3.00702e-06	0.000653599	0.00010763	0.0491999	-7.42817	0.00980654	0.0260244	0.0491999
144	3-deoxy-7-phosphoheptulonate synthase	3.44191e-05	3.33072e-05	2.87446e-05	0.000865938	0.00113273	0.00119657	3.2157e-05	3.00702e-06	0.00106508	0.00017539	0.0301921	-8.63249	0.00945767	0.0260244	0.0301921
145	ABC transporter, ATP-biNDing protein	0.00261603	0.00253153	0.00218475	0.000824311	0.000870764	0.000630159	0.0024441	0.000228549	0.000775078	0.000127635	3.15336	2.83247	0.00129511	0.0189671	3.15336
146	GGGtGRT protein	3.44191e-05	3.33072e-05	2.87446e-05	0.000722097	0.000997806	0.000944575	3.2157e-05	3.00702e-06	0.000888159	0.000146256	0.0362063	-8.18448	0.00956727	0.0260244	0.0362063
147	ADP-ribose pyrophosphatase	3.44191e-05	3.33072e-05	2.87446e-05	0.000237515	0.000328202	0.000310693	3.2157e-05	3.00702e-06	0.000292137	4.81071e-05	0.110075	-5.44213	0.0109826	0.0263229	0.110075
148	methionyl-tRNA formyltransferase	3.44191e-05	3.33072e-05	2.87446e-05	0.000331385	0.000433484	0.000457913	3.2157e-05	3.00702e-06	0.000407594	6.71198e-05	0.0788946	-6.26353	0.0103678	0.0260244	0.0788946
149	HtrA-like serine protease	0.00255285	0.00247039	0.00213198	0.000344475	0.000476001	0.000450608	0.00238508	0.00022303	0.000423695	6.97711e-05	5.62923	4.26171	0.00218603	0.0189671	5.62923
150	2-nitropropane dioxygenase	3.44191e-05	3.33072e-05	2.87446e-05	0.000390574	0.000539702	0.00051091	3.2157e-05	3.00702e-06	0.000480395	7.91082e-05	0.0669385	-6.66884	0.0101393	0.0260244	0.0669385
151	nicotinate-nucleotide pyrophosphorylase	3.44191e-05	3.33072e-05	2.87446e-05	0.000963813	0.00133181	0.00126076	3.2157e-05	3.00702e-06	0.00118546	0.000195214	0.0271261	-8.8966	0.00940214	0.0260244	0.0271261
152	pantothenate synthetase	3.44191e-05	3.33072e-05	2.87446e-05	0.000159399	0.00022026	0.00020851	3.2157e-05	3.00702e-06	0.000196057	3.22853e-05	0.164019	-4.45852	0.0121245	0.0267301	0.164019
153	aldo/keto reductase	3.44191e-05	3.33072e-05	2.87446e-05	0.000980762	0.000709763	0.000928441	3.2157e-05	3.00702e-06	0.000872989	0.000143758	0.0368355	-8.14199	0.00957875	0.0260244	0.0368355
154	chemotaxis protein CheY	3.44191e-05	3.33072e-05	2.87446e-05	0.0012303	0.00089035	0.00116467	3.2157e-05	3.00702e-06	0.0010951	0.000180334	0.0293643	-8.70106	0.00944266	0.0260244	0.0293643
155	phosphate butyryltransferase	3.44191e-05	3.33072e-05	2.87446e-05	0.0040553	0.00428383	0.00310015	3.2157e-05	3.00702e-06	0.00381309	0.000627914	0.0084333	-11.778	0.00906728	0.0260244	0.0084333
156	D-amino acid aminotransferase	0.0105472	0.0102064	0.00880831	3.71662e-05	3.51834e-05	2.68966e-05	0.00985397	0.00092145	3.30821e-05	5.44773e-06	297.864	14.0496	0.00292074	0.0199877	297.864
157	hydrolase	1.6177e-05	1.56544e-05	1.351e-05	9.76987e-05	7.46875e-05	0.000103204	1.51138e-05	1.4133e-06	9.18636e-05	1.51275e-05	0.164524	-4.45093	0.0121205	0.0267301	0.164524
158	DNA-biNDing response regulator	0.00247147	0.00239164	0.00206402	0.000785373	0.000568363	0.000743475	0.00230904	0.00021592	0.00069907	0.000115118	3.30302	2.94683	0.00133822	0.0189671	3.30302
159	30S ribosomal protein S2	3.44191e-05	3.33072e-05	2.87446e-05	0.000127851	9.25237e-05	0.00012103	3.2157e-05	3.00702e-06	0.000113802	1.87401e-05	0.282571	-3.11698	0.0152372	0.0291627	0.282571
160	deoxyribose-phosphate aldolase	3.44191e-05	3.33072e-05	2.87446e-05	0.000228277	0.000174511	0.000241142	3.2157e-05	3.00702e-06	0.000214643	3.5346e-05	0.149816	-4.6819	0.0118125	0.0266035	0.149816
161	keto-hydroxyglutarate-aldolase/keto-deoxy-phosphogluconate aldolase	0.00568194	0.0054984	0.0047452	0.000738648	0.000534549	0.000699243	0.00530851	0.000496402	0.00065748	0.000108269	8.07402	5.15125	0.00266039	0.0199367	8.07402
162	deoxycytidine triphosphate deaminase	0.00298472	0.00288831	0.00249265	0.000371767	0.000284204	0.000392717	0.00278856	0.00026076	0.000349563	5.75636e-05	7.97729	5.12152	0.00264834	0.0199367	7.97729
163	transcription antitermination protein NusG	3.44191e-05	3.33072e-05	2.87446e-05	0.000174543	0.00022832	0.000241187	3.2157e-05	3.00702e-06	0.000214683	3.53526e-05	0.149788	-4.68236	0.0118121	0.0266035	0.149788
164	ribosome-associated protein Y (PSrp-1)	3.44191e-05	3.33072e-05	2.87446e-05	0.00136008	0.00103974	0.00143673	3.2157e-05	3.00702e-06	0.00127885	0.000210593	0.0251452	-9.08362	0.00936632	0.0260244	0.0251452
165	membrane protein	3.44191e-05	3.33072e-05	2.87446e-05	0.000142394	0.000103048	0.000134797	3.2157e-05	3.00702e-06	0.000126746	2.08717e-05	0.253711	-3.38268	0.0143578	0.0286036	0.253711
166	50S ribosomal protein L10	0.0050463	0.00488329	0.00421435	0.00123012	0.00129944	0.000940385	0.00471465	0.000440869	0.00115665	0.000190469	4.07613	3.46552	0.00163401	0.0189671	4.07613
167	Nitroreductase family protein	3.44191e-05	3.33072e-05	2.87446e-05	0.00035722	0.000467279	0.000493612	3.2157e-05	3.00702e-06	0.00043937	7.23525e-05	0.0731887	-6.44868	0.0102583	0.0260244	0.0731887
168	DUTPase, dut	0.00672312	0.00650595	0.00561473	0.00069784	0.000912844	0.000964287	0.00628127	0.000587365	0.000858324	0.000141343	7.31806	4.9088	0.00255426	0.0198935	7.31806
169	phosphoribosylaminoimidazole carboxylase catalytic subunit	0.00211762	0.00204921	0.0017685	0.000810874	0.00085657	0.000619887	0.00197844	0.000185005	0.000762443	0.000125554	2.59487	2.35171	0.00127988	0.0189671	2.59487
170	sporulation protein	0.00263579	0.00255065	0.00220125	0.00077028	0.00055744	0.000729187	0.00246256	0.000230275	0.000685635	0.000112906	3.59165	3.15344	0.00144013	0.0189671	3.59165
171	Predicted tRNA-methylase (SpoU class)	0.0170948	0.0165426	0.0142765	0.00395207	0.00374123	0.00286005	0.0159713	0.00149349	0.00351778	0.000579285	4.54016	3.73142	0.00181876	0.0189671	4.54016
172	heat-shock protein	3.44191e-05	3.33072e-05	2.87446e-05	0.00082347	0.00107718	0.00113788	3.2157e-05	3.00702e-06	0.00101284	0.000166788	0.0317492	-8.50847	0.00948596	0.0260244	0.0317492
173	molecular chaperone	3.44191e-05	3.33072e-05	2.87446e-05	0.0191428	0.014634	0.0202216	3.2157e-05	3.00702e-06	0.0179995	0.00296403	0.00178655	-15.6055	0.00894978	0.0260244	0.00178655
174	beta-D-galactosidase	0.00251437	0.00243315	0.00209985	0.000690784	0.000903614	0.000954537	0.00234912	0.000219668	0.000849645	0.000139914	2.76483	2.50818	0.00124715	0.0189671	2.76483
175	unknown, partial	0.00336824	0.00325943	0.00281294	0.000336344	0.000355298	0.000257124	0.00314687	0.000294265	0.000316256	5.20788e-05	9.9504	5.66661	0.00282981	0.0199367	9.9504
176	transcriptional regulator	0.00477652	0.00462222	0.00398905	0.000550429	0.000521065	0.000398338	0.0044626	0.0004173	0.000489944	8.06806e-05	9.10838	5.44855	0.00276693	0.0199367	9.10838
177	elongation factor P	0.00546804	0.00529141	0.00456656	0.0140475	0.0107389	0.0148392	0.00510867	0.000477714	0.0132085	0.00217509	0.386771	-2.3428	0.0192782	0.0325456	0.386771
178	ATP-depeNDent Clp protease proteolytic subunit	0.0127292	0.012318	0.0106306	0.00967447	0.00739583	0.0102197	0.0118926	0.00111209	0.00909666	0.00149797	1.30736	0.660996	0.0653736	0.0850753	1
179	dTDP-4-dehydrorhamnose 3,5-epimerase	0.0331611	0.0320899	0.0276941	0.0147364	0.0106645	0.0139502	0.0309817	0.00289712	0.013117	0.00216002	2.36194	2.11975	0.00143681	0.0189671	2.36194
180	Single straND DNA biNDing protein, SSB	0.00533449	0.00516217	0.00445503	0.00293571	0.00405662	0.0038402	0.0049839	0.000466047	0.00361084	0.000594609	1.38026	0.794818	0.0373368	0.0518843	1
181	transcription elongation factor GreA	3.44191e-05	3.33072e-05	2.87446e-05	0.00157255	0.00166117	0.00120217	3.2157e-05	3.00702e-06	0.00147863	0.000243491	0.0217478	-9.44161	0.00930508	0.0260244	0.0217478
182	rubrerythrin	0.0299766	0.0290083	0.0250346	0.0350874	0.0458978	0.0484844	0.0280065	0.0026189	0.0431565	0.00710672	0.648951	-1.06642	0.0524536	0.0700947	1
183	Thiol peroxidase, TPX	0.00575092	0.00556514	0.0048028	0.000588964	0.000450244	0.000622154	0.00537295	0.000502428	0.000553787	9.11939e-05	9.7022	5.60431	0.00281308	0.0199367	9.7022
184	ssDNA-biNDing protein	3.44191e-05	3.33072e-05	2.87446e-05	0.000433864	0.00059952	0.000567537	3.2157e-05	3.00702e-06	0.00053364	8.78761e-05	0.0602597	-6.92807	0.0100131	0.0260244	0.0602597
185	peptide deformylase	0.00248771	0.00240735	0.00207758	0.000985057	0.000753044	0.00104057	0.00232422	0.000217339	0.000926223	0.000152524	2.50935	2.26905	0.00131814	0.0189671	2.50935
